# Supplementary material for: Lysine N-methyltransferase SETD7 promotes bladder cancer progression and immune escape via STAT3/PD-L1 cascade
Source: Int J Biol Sci. 2023 Jul 16;19(12):3744–61. doi: 10.7150/ijbs.87182 (PMC10411476; doi:10.7150/ijbs.87182)
Supplement: Supplementary file 2 — Supplementary table 1. [file ijbsv19p3744s2.xls]

## Sheet: Infiltrated immune cells(GSE)
ID	GSM1167451_con	GSM1167333_con	GSM1167413_con	GSM1167470_con	GSM1167450_con	GSM1167358_con	GSM1167473_con	GSM1167361_con	GSM1167442_con	GSM1167355_con	GSM1167417_con	GSM1167390_con	GSM1167376_con	GSM1167456_con	GSM1167375_con	GSM1167366_con	GSM1167437_con	GSM1167415_con	GSM1167347_con	GSM1167349_con	GSM1167455_con	GSM1167381_con	GSM1167447_con	GSM1167369_con	GSM1167337_con	GSM1167444_con	GSM1167418_con	GSM1167432_con	GSM1167353_con	GSM1167373_con	GSM1167464_con	GSM1167420_con	GSM1167352_con	GSM1167406_con	GSM1167397_con	GSM1167364_con	GSM1167469_con	GSM1167408_con	GSM1167430_con	GSM1167345_con	GSM1167446_con	GSM1167458_con	GSM1167463_con	GSM1167416_con	GSM1167356_con	GSM1167474_con	GSM1167438_con	GSM1167419_con	GSM1167367_con
Activated.CD4.T.cell	0.674299	0.723638	0.698258	0.618612	0.671988	0.583887	0.628172	0.604204	0.640113	0.620444	0.666524	0.597173	0.641199	0.651753	0.640113	0.511203	0.666524	0.659164	0.606106	0.699373	0.664563	0.660498	0.684316	0.583484	0.657605	0.672187	0.606106	0.662772	0.606106	0.645764	0.619094	0.579327	0.606106	0.628784	0.606106	0.642476	0.651515	0.597173	0.660498	0.678731	0.651515	0.618612	0.677158	0.651515	0.679306	0.619094	0.664563	0.672187	0.728424
Activated.CD8.T.cell	0.696529	0.500446	0.774863	0.556838	0.363522	0.679532	0.678178	0.677504	0.774863	0.645249	0.726122	0.645955	0.597153	0.79149	0.806523	0.511458	0.709758	0.360953	0.742632	0.790614	0.806523	0.645249	0.597153	0.615224	0.584954	0.806523	0.612996	0.711699	0.679532	0.742013	0.760804	0.645249	0.727072	0.742632	0.727072	0.742632	0.790614	0.454669	0.566117	0.542997	0.790614	0.679532	0.758368	0.662671	0.776056	0.649514	0.742013	0.726122	0.437515
Activated.dendritic.cell	0.90625	0.875	0.875	0.96875	0.875	0.96875	0.9375	0.9375	0.875	1	0.9375	0.84375	1	0.90625	1	0.9375	0.90625	0.90625	0.9375	0.9375	0.9375	1	0.96875	0.90625	0.90625	0.96875	0.96875	0.96875	0.96875	0.9375	0.96875	0.96875	0.96875	0.96875	1	0.9375	1	0.9375	0.9375	0.96875	0.9375	1	0.9375	0.9375	0.9375	1	0.84375	0.96875	0.875
CD56dim.natural.killer.cell	0.25	0.1875	0.125	0.21875	0.4375	0.34375	0.53125	0.21875	0.21875	0.21875	0.28125	0.21875	0.28125	0.3125	0.1875	0.46875	0.40625	0.375	0.28125	0.34375	0.1875	0.25	0.34375	0.25	0.40625	0.15625	0.15625	0.03125	0.15625	0.21875	0.34375	0.28125	0.40625	0.34375	0.5	0.1875	0.21875	0.28125	0.40625	0.59375	0.21875	0.28125	0.40625	0.15625	0.4375	0.28125	0.1875	0.3125	0.4375
Immature.B.cell	0.5625	0.6875	0.4375	0.59375	0.71875	0.5625	0.5	0.625	0.5625	0.71875	0.65625	0.78125	0.8125	0.6875	0.71875	0.75	0.65625	0.75	0.625	0.625	0.625	0.71875	0.71875	0.65625	0.75	0.5625	0.71875	0.59375	0.65625	0.59375	0.59375	0.6875	0.71875	0.625	0.625	0.71875	0.5625	0.78125	0.71875	0.65625	0.59375	0.71875	0.65625	0.65625	0.65625	0.6875	0.65625	0.625	0.78125
Macrophage	0.96875	0.9375	0.90625	0.875	1	0.90625	1	0.90625	0.9375	0.8125	0.84375	0.8125	0.9375	1	0.875	0.96875	0.875	1	0.875	0.875	0.875	0.875	0.875	0.9375	0.96875	0.84375	0.84375	0.875	1	0.90625	0.9375	0.78125	0.875	1	0.9375	0.875	0.875	0.96875	1	0.9375	0.875	0.90625	0.875	0.90625	0.96875	0.96875	0.8125	0.90625	1
Natural.killer.T.cell	0.28125	0.09375	0.09375	0	0	0.3125	0.1875	0.15625	0	0	0	0	0	0	0.03125	0.1875	0	0.15625	0.3125	0.03125	0	0.09375	0.15625	0.09375	0.0625	0.0625	0	0.34375	0.28125	0.0625	0.09375	0.09375	0.34375	0.125	0.5625	0	0	0.6875	0	0.09375	0	0.0625	0	0.0625	0.15625	0.03125	0	0.0625	0.3125
Natural.killer.cell	0.15625	0.71875	0.03125	0.03125	0.09375	0.375	0.375	0.03125	0.125	0.15625	0.09375	0.0625	0.1875	0.03125	0.15625	0.09375	0.3125	0.5	0.09375	0.1875	0.15625	0.15625	0.3125	0.125	0.15625	0	0.0625	0.1875	0.09375	0.1875	0	0.0625	0.125	0.0625	0.25	0.03125	0.25	0.03125	0.15625	0.25	0.125	0	0.1875	0.1875	0.03125	0	0.09375	0.03125	0.65625
Regulatory.T.cell	0.479955	0.669602	0.541568	0.571286	0.649277	0.55529	0.550219	0.603789	0.531635	0.540167	0.444234	0.504278	0.453798	0.656312	0.521344	0.613084	0.420139	0.513786	0.521899	0.431262	0.536553	0.518974	0.526002	0.499408	0.622287	0.625712	0.558475	0.525353	0.483564	0.421051	0.560069	0.57029	0.442745	0.477556	0.579172	0.519782	0.553298	0.571845	0.457952	0.580382	0.553708	0.622287	0.41925	0.562859	0.381665	0.718122	0.500632	0.494786	0.693741
T.follicular.helper.cell	0.875	0.96875	0.9375	0.90625	0.96875	1	0.96875	0.96875	0.84375	0.96875	0.90625	0.96875	0.96875	0.9375	0.9375	1	0.96875	0.9375	0.96875	0.96875	0.75	0.96875	1	0.96875	1	0.875	0.9375	0.9375	0.9375	0.84375	1	0.875	0.9375	0.90625	0.96875	1	0.9375	1	0.96875	0.90625	0.90625	0.96875	0.90625	0.875	0.90625	0.875	0.96875	0.9375	0.96875
Central.memory.CD8.T.cell	0.629631	0.499065	0.596191	0.275334	0.476469	0.282393	0.498712	0.394931	0.401459	0.402285	0.460575	0.433061	0.437437	0.65759	0.446829	0.368242	0.517142	0.580513	0.412912	0.481774	0.455368	0.436514	0.475356	0.328599	0.381292	0.450515	0.318145	0.447957	0.526933	0.49909	0.583851	0.39974	0.473987	0.412912	0.502703	0.491298	0.558547	0.546997	0.595186	0.387454	0.494641	0.393816	0.481985	0.330773	0.55259	0.389573	0.469081	0.46885	0.412062
Effector.memory.CD8.T.cell	0.742632	0.451735	0.709758	0.539099	0.442255	0.54931	0.728661	0.629393	0.662671	0.566117	0.664408	0.612996	0.532679	0.701908	0.698869	0.35499	0.6323	0.613736	0.615224	0.664408	0.698869	0.597153	0.454669	0.500446	0.405404	0.684325	0.54931	0.597153	0.645955	0.710404	0.745748	0.629393	0.613736	0.645955	0.553461	0.630479	0.694869	0.5215	0.728661	0.53292	0.670042	0.54931	0.666858	0.533948	0.645955	0.500446	0.6323	0.600208	0.422651
[truncated: 93 more columns]

## Sheet: Immunomodulators(GSE)
ID	GSM1167341	GSM1167342	GSM1167390	GSM1167433	GSM1167389	GSM1167474	GSM1167471	GSM1167473	GSM1167470	GSM1167472	GSM1167469	GSM1167468	GSM1167467	GSM1167465	GSM1167466	GSM1167464	GSM1167463	GSM1167462	GSM1167461	GSM1167460	GSM1167459	GSM1167458	GSM1167457	GSM1167456	GSM1167455	GSM1167454	GSM1167453	GSM1167451	GSM1167450	GSM1167447	GSM1167448	GSM1167449	GSM1167446	GSM1167444	GSM1167443	GSM1167442	GSM1167452	GSM1167441	GSM1167439	GSM1167440	GSM1167438	GSM1167437	GSM1167445	GSM1167435	GSM1167436	GSM1167434	GSM1167431	GSM1167432	GSM1167430
CCL1	5.77189	5.51979	5.77189	5.61058	5.89457	5.80941	5.93003	5.42626	5.59604	5.87824	5.65907	6.10224	5.63807	5.5741	5.54566	5.72683	5.44857	6.02015	5.70099	5.82579	5.80658	5.59455	5.86047	5.59634	5.67892	5.92339	5.72792	5.69766	5.81224	5.54071	5.849	5.69181	5.732	5.6761	5.6837	6.19397	5.63314	5.81634	5.53605	5.85674	5.78293	5.73444	6.02148	5.76845	5.58376	5.6879	5.55059	5.68874	5.76421
CCL2	6.72955	9.10413	9.83357	8.0462	9.64782	8.87477	9.41032	7.08119	10.5734	7.20398	6.60422	10.8974	8.46471	9.16234	8.08513	7.17642	6.43729	7.29545	9.33965	6.55198	7.15188	8.71517	7.43713	6.36632	10.9586	7.59066	6.43546	6.51349	6.25323	7.56917	7.04483	6.63778	7.07543	10.0727	11.3411	9.31933	7.30542	10.1073	9.2363	6.78581	9.49363	7.68285	8.48583	7.3194	8.42622	9.87541	6.8627	6.57546	6.7849
CCL3	5.93993	5.97728	7.28003	5.97842	6.33485	6.78136	6.33199	6.4694	8.44045	6.18705	5.94416	9.49757	6.01881	5.85649	5.81558	5.85723	5.94813	6.05572	7.31823	6.05767	5.86666	6.37782	6.23955	5.69905	7.60696	6.22458	6.57864	6.19121	6.0197	6.03848	6.16068	5.59664	6.27743	7.68342	6.86827	9.0782	6.89069	7.27705	6.93876	5.7926	6.21374	5.83188	6.16531	5.89555	6.08704	8.66462	5.74739	5.80504	5.78162
CCL4	5.81634	5.39849	5.66959	5.82883	5.84725	5.92148	5.73227	5.74389	5.66334	5.78346	5.68398	5.75114	5.66164	5.75569	5.6279	5.7498	5.79779	5.88923	5.85	5.63575	5.73796	5.75355	5.61559	5.70763	5.73471	5.56255	6.11977	5.56621	5.87897	5.93074	5.80581	5.8089	5.64674	5.80038	5.64328	5.67666	5.85	5.59872	5.70404	5.66619	5.69766	5.68201	5.851	5.94205	5.79649	5.90977	5.58676	5.76474	5.87135
CCL5	7.10192	8.10206	10.6704	8.63027	9.20774	8.50088	10.78	7.71543	9.53978	8.42611	9.27339	9.28067	8.11599	10.09	9.17168	8.18876	8.52967	7.9832	10.3721	8.88738	7.53338	9.81315	7.59293	7.3591	11.973	8.48164	8.43305	9.28314	7.74085	7.76765	7.06302	6.87929	9.35342	10.7644	10.3454	11.4168	9.91295	9.79862	12.7906	8.67252	10.4076	10.1246	9.52957	8.23214	9.68758	9.28654	6.60125	8.7988	6.72284
CCL7	5.78031	5.6985	5.7385	5.56194	5.8525	6.00203	5.59066	5.6792	7.54241	5.76686	5.55182	6.69223	5.92315	5.69877	5.68986	5.78738	5.89409	5.83567	5.67412	5.65707	5.60437	5.88068	5.63575	5.91193	6.19397	5.88947	5.86691	5.85275	5.58706	5.79572	5.94416	5.89821	5.58316	6.16772	5.93405	6.60259	5.5373	6.49169	6.03694	5.43296	5.48832	5.62439	5.88142	5.61883	5.30633	6.56621	5.68117	5.77057	5.57561
CCL8	5.88117	6.57031	8.3736	7.07478	7.27519	9.32146	7.32823	6.48688	12.161	6.71122	6.33056	8.72601	7.11946	8.43609	6.83706	6.34359	6.37556	6.66206	7.98271	6.63851	6.35632	7.56765	7.22352	5.89651	10.4281	8.03199	7.17911	6.68257	6.12081	7.22023	6.46385	6.41464	7.02337	11.4912	9.90542	10.5742	7.52935	10.6898	10.6343	6.5097	8.29425	6.09381	7.0505	6.25304	7.13996	10.9074	6.62979	6.62278	6.16491
CCL11	5.53107	6.71246	5.82426	6.01391	6.18864	5.60555	6.58721	5.75889	5.8505	5.55428	5.69683	7.77913	5.75195	6.09233	5.79364	5.67497	5.61058	5.73579	6.41785	5.72819	5.76447	6.76315	5.89142	5.57319	7.01313	5.8125	6.56666	5.60881	5.66391	5.65191	5.6946	5.63923	5.74927	5.79312	6.11478	7.39558	5.49953	5.61765	7.17293	5.73037	6.91982	5.77847	5.67751	5.8535	5.80349	5.86245	5.50938	5.64386	5.76792
CCL13	6.00585	6.55028	7.11103	7.61221	7.37998	8.22081	7.68124	5.76235	8.45409	6.20281	6.30323	8.79308	6.25134	7.66591	6.89591	6.92825	6.29297	6.22207	7.13103	6.34873	6.12226	7.67716	6.67708	6.19731	9.46919	6.21839	5.76128	6.0663	6.32373	6.19417	6.37903	7.10622	6.72982	9.18889	8.94512	8.06523	7.17951	7.23439	8.33985	6.24374	8.88612	6.21645	7.37191	7.16662	8.12536	9.24255	6.35966	6.20731	6.26021
CCL15	5.75687	5.87688	5.7378	5.90141	5.77396	5.97515	5.77056	5.8207	6.02367	6.16801	6.11838	5.92129	5.77584	5.96944	5.85109	5.9548	5.97425	5.79438	5.78091	6.10215	5.60642	5.8292	5.89658	5.77239	5.94443	6.29067	5.8198	6.01299	6.00725	5.80162	6.00336	6.11318	5.86957	5.80065	5.80799	5.74094	6.11622	5.90154	5.64284	6.18411	6.11475	5.77153	5.86909	5.74677	6.27817	5.79718	5.89829	5.9626	6.28988
CCL16	5.96924	5.89651	6.03342	5.76368	5.64357	5.61941	6.20163	5.85898	5.62761	5.86171	5.84248	6.02215	5.61029	6.28151	5.99842	5.76527	5.7926	5.69766	5.82858	5.81506	5.85848	5.69989	5.59604	5.5509	5.76607	5.41176	5.57077	5.60229	5.97636	5.81634	5.83819	6.10601	5.77004	5.6017	5.67864	5.35896	5.87652	5.57531	5.82731	5.68538	5.83466	5.66988	5.52795	5.81506	6.04002	5.95373	5.78947	5.79181	5.9364
CCL17	5.88533	5.87234	7.58444	5.94907	6.94883	6.2294	5.74201	5.89457	6.25701	6.63329	6.03012	6.17413	6.92564	5.82655	6.36737	5.83567	5.87652	6.52293	6.13853	7.32562	5.64241	5.87971	5.6017	5.84725	6.08087	6.10161	5.92196	5.84499	5.91504	6.49201	6.13648	6.0063	6.23151	5.96578	5.96694	6.21781	6.53947	5.854	5.62029	6.17413	6.36999	5.91432	6.48655	5.90207	5.63575	5.57198	5.96855	5.95233	5.66107
CCL18	5.65535	5.97613	5.68454	5.92955	5.87873	6.24222	5.80116	5.79416	5.41278	5.9404	5.68257	8.00983	5.83365	5.61765	5.56682	5.73525	5.67751	5.78869	5.71809	5.65048	5.75542	5.69961	6.02592	5.64645	6.84599	5.6094	5.74712	5.60674	5.83036	5.63605	5.70542	5.65421	5.49921	6.64256	6.06759	5.77926	5.69766	5.71342	6.03958	5.65421	5.69627	5.47216	5.61147	6.03716	5.55182	7.21228	5.73688	5.84875	5.75916
CCL19	6.13258	8.69585	9.09181	9.65234	7.12474	6.38025	10.8778	6.68552	7.07221	7.1632	6.24451	5.93687	6.3579	10.7264	9.41325	6.26397	6.30122	5.9222	7.79526	5.86071	6.84122	6.2294	6.05897	6.1534	7.00169	6.38474	5.98413	5.96786	6.01636	7.18448	5.95327	6.29609	6.9863	6.03782	7.94942	6.11041	6.34483	6.16972	7.30524	6.42694	8.85733	7.41667	7.94064	6.52058	8.4735	6.06048	5.98732	6.93074	5.90207
CCL20	5.84147	6.59485	10.7562	6.12329	6.05637	7.86777	6.38664	5.99186	6.7699	7.20271	7.3194	9.24973	9.11912	6.05333	6.02215	6.17473	6.20516	6.44079	6.49153	6.6953	6.06048	7.42744	6.45451	6.73268	6.36142	6.33235	6.90653	6.39421	6.76527	8.37856	6.05485	6.12743	6.34003	6.41566	7.66263	7.19101	7.2426	9.31213	6.07275	6.15927	6.32409	6.16852	6.59036	7.08438	5.91743	9.24396	6.51349	6.34145	6.22574
CCL21	5.86567	6.46271	7.09339	8.27896	5.82858	5.77057	8.806	5.71315	5.9514	5.95838	6.11187	8.02076	6.07382	9.55664	7.60903	6.30378	6.12184	5.78477	6.2867	5.84398	5.96209	6.34696	5.65048	5.62381	5.88923	6.04002	6.13791	5.78188	5.64299	5.81634	5.76447	5.73146	5.99186	5.89724	6.22304	6.87061	5.71039	5.79286	5.92363	5.97131	8.0082	6.34412	6.62044	6.02126	7.32283	5.99367	5.8622	6.21781	5.80142
CCL22	5.94064	6.24736	7.95907	6.7866	6.38612	6.0376	6.52935	5.68958	7.92825	6.86827	6.07874	9.94268	6.59902	7.13391	7.21791	5.98914	6.89978	9.61478	7.2077	7.5445	5.87922	6.74886	5.59365	5.69599	6.56224	6.32535	5.73091	5.77663	7.86134	7.31542	7.61853	7.01892	6.37156	7.08279	7.04549	7.08598	6.58631	5.85699	6.12453	7.12608	8.23405	5.69655	6.86901	5.89869	6.11061	5.74066	6.82947	6.62161	5.80452
CCL23	6.46638	6.11682	6.60334	6.82368	6.00534	6.31696	7.94747	6.34672	6.23778	6.3613	6.42665	7.07017	5.80987	9.17885	6.30864	6.08069	6.05558	5.9643	6.03328	6.11278	5.88214	6.65286	5.93016	5.90928	6.78662	6.23585	6.20963	5.97163	5.92106	6.20381	6.07798	5.99737	6.06262	6.3648	7.94184	6.31073	6.24124	6.32691	6.31335	6.02735	7.31391	6.08194	6.45432	6.31378	7.44866	6.5516	5.96149	6.4218	5.9841
CCL24	5.83466	5.63256	6.19436	5.67186	5.8743	5.54226	5.6311	5.66448	5.62059	5.59664	5.55857	6.22439	5.60437	5.76394	5.53512	5.79935	5.59723	5.68566	5.42122	5.70515	5.40293	5.56194	5.56742	5.58586	5.8802	5.52888	5.94977	5.83188	5.56986	5.58406	5.9241	5.56803	5.45714	5.70681	6.00742	5.7366	5.6279	5.46858	5.67469	5.41853	5.77426	5.60318	5.53543	5.72492	5.7952	5.46107	5.54813	5.76686	5.50906
CCL25	5.87454	5.91702	5.77514	5.84872	5.73612	5.83129	5.76554	5.77031	5.74831	5.66545	5.76062	5.87724	5.88855	5.72937	5.75812	5.73513	5.73714	5.87852	5.66994	5.61327	5.72	5.78796	5.78363	5.77795	5.81778	5.76583	5.7988	5.66127	5.66808	5.75812	5.71938	5.67498	5.60718	5.76748	5.65506	5.60927	5.82758	5.84248	5.7139	5.69516	5.84732	5.78079	5.91469	5.87971	5.76891	5.64508	5.85405	5.79112	5.66002
CCL26	6.0607	5.9357	6.0581	6.15664	5.83441	5.94533	5.93452	5.87946	5.71781	5.73498	5.91767	6.99005	5.83567	5.86518	5.94345	5.75729	5.88899	5.98982	5.82375	5.80038	6.0781	5.90977	6.1811	5.65564	5.89457	5.59694	5.8334	6.28003	5.94626	5.89263	6.03694	5.62819	5.99186	5.76474	6.41007	6.08279	5.81301	6.01948	5.90014	5.89142	5.92363	5.90087	5.88117	6.25115	5.99095	5.80607	5.90424	5.73796	5.8525
CCL27	5.76341	5.81916	5.81276	5.75969	5.8885	5.7366	5.779	6.38491	5.73796	5.81429	5.62848	5.91982	5.6792	5.90809	5.80426	5.79155	6.00966	5.81865	5.81916	6.71246	6.11249	5.85873	5.99684	5.91672	5.6311	6.06113	5.86369	5.73552	6.00742	5.67779	5.95652	5.71122	5.78031	5.8535	5.87578	5.8189	5.95931	5.53667	5.70542	5.66107	5.78555	5.75995	5.94369	5.69153	5.60851	5.81967	5.90183	5.56529	5.90521
CCL28	6.21529	5.83996	6.04745	6.22612	6.09656	6.64458	6.2867	6.00203	5.95257	5.93405	6.29149	5.99481	7.07221	6.12495	6.14568	6.32103	6.53403	5.92244	6.7654	5.79779	6.0009	6.76845	6.17293	6.50255	6.71163	5.85997	5.8627	5.91672	5.8632	6.29682	6.46907	5.73877	5.6744	7.22487	6.05028	5.73444	6.48945	5.78842	6.10308	6.46565	6.20633	6.22728	5.84674	6.65335	5.87308	7.00787	5.87799	6.20026	5.95187
CX3CL1	7.72738	9.72113	10.1825	8.13581	6.49985	7.53029	8.09993	6.32265	7.73166	6.59559	8.71225	6.10769	8.03342	8.76938	6.50032	7.24155	7.60585	6.48478	9.09759	6.54133	8.11629	7.81032	6.80555	6.49601	6.72356	6.29609	6.01324	7.28697	6.2765	8.01044	6.2724	6.89905	7.11197	5.97842	8.43546	6.92386	7.43713	6.10455	7.2465	6.96463	7.52356	8.79168	6.93699	7.94615	7.07436	6.26454	8.26931	7.18705	6.16229
CXCL1	5.63807	6.88166	7.31107	5.95373	5.85773	6.56575	6.50954	5.57198	7.02081	5.84449	6.11228	8.09408	6.40973	5.9364	5.82629	5.84599	5.86344	6.69516	6.17373	5.99277	5.89482	7.32256	6.12329	5.86419	6.84975	5.57168	6.55873	6.2636	5.85773	6.40701	6.65277	5.9607	5.87406	7.55942	7.89639	6.56605	6.06846	6.39438	5.91025	5.39197	6.14751	6.26021	6.64314	6.08746	5.90809	8.61772	6.0387	5.98596	5.59485
CXCL2	5.53294	6.72219	6.40531	5.7412	5.90665	6.31488	6.00473	5.46597	5.98185	5.75756	5.77452	7.47314	6.96648	6.26941	5.64731	5.73958	5.69599	5.93405	6.05072	5.88947	5.72738	6.21936	5.8212	5.64357	6.01659	5.84046	7.0594	5.77136	5.78241	5.62088	5.82985	5.8902	5.82807	6.34997	6.68201	6.32427	6.1152	7.66185	5.824	5.57198	5.85599	6.00405	5.83264	5.87184	5.78293	8.27836	5.73254	5.74228	5.66078
CXCL3	5.49761	5.8071	5.97613	5.81378	5.37955	5.89797	5.81558	6.33396	5.90352	5.96947	5.765	6.03034	5.92363	5.824	5.86419	5.81147	5.85823	5.65964	5.87012	5.68229	6.00338	5.75435	5.7211	5.86096	5.79286	5.65621	5.72192	5.74846	5.72356	5.93192	5.74578	5.97751	5.67892	5.87946	5.87578	6.02547	5.58857	5.61324	5.33163	6.13114	6.00023	5.78581	5.63663	5.69544	5.8627	6.13484	5.97957	5.81839	6.12536
CXCL5	5.6651	5.85092	6.59774	5.80813	5.83222	6.58387	5.86529	5.86231	6.84996	5.58849	5.62764	12.0076	5.68181	5.84323	5.7366	5.79133	5.77668	6.03427	6.02159	5.80715	5.74923	6.44841	5.8468	5.81542	5.86981	5.95639	9.10787	5.87849	5.77844	5.61112	5.71552	5.88718	5.74328	6.66791	7.23931	5.8997	5.92958	11.2021	5.67953	5.65601	5.90451	5.71681	5.78599	6.48896	5.63905	9.88759	5.81898	5.78315	5.66201
CXCL6	6.14385	9.34954	11.0701	6.83244	7.92949	7.87447	6.9342	5.75913	7.14573	6.37889	7.87654	8.87246	7.0111	7.02272	6.02084	5.88091	5.84062	7.1438	6.83245	5.80366	5.80316	9.41412	7.08306	6.28162	9.08108	6.12643	5.74656	6.60942	6.8381	7.59305	7.13578	6.52358	6.14433	6.09915	9.89576	6.41116	5.97138	6.87003	5.95212	5.72283	6.53588	8.52236	7.50525	8.66242	5.88088	10.7498	5.8241	6.17109	5.8443
CXCL9	5.93263	8.88953	9.23458	7.17343	7.36554	8.38547	7.48888	6.02015	9.27449	7.58075	6.33324	6.11915	6.32265	9.42055	7.92766	6.2294	7.20799	6.24793	9.07497	7.19328	6.26191	7.36194	7.74268	5.76182	10.9282	6.52873	6.94169	6.99842	5.85125	7.02059	5.94111	6.14323	8.80822	10.4397	7.35359	10.1523	9.54249	5.79155	9.57099	8.06431	7.16158	6.79986	8.26721	5.83971	6.34997	8.44514	5.80452	6.27928	5.97774
CXCL10	5.93192	10.2925	11.2464	8.40837	8.14129	8.74251	8.27896	6.0398	12.2034	8.2011	7.36807	6.32193	6.90629	8.93145	8.42269	6.82031	8.97025	6.84862	10.7379	7.52176	6.71053	9.0018	8.03865	5.85225	11.1469	7.85748	7.60014	9.08635	7.97487	8.12231	6.32373	5.97797	10.2296	9.53352	7.41329	12.0019	10.1891	9.94268	11.2347	9.18668	7.84241	7.26134	8.44216	6.33414	7.47727	11.6816	7.01959	6.89348	6.01391
CXCL11	5.97204	6.54128	7.13715	5.82481	5.81002	5.77648	5.92799	5.71685	6.84007	5.95438	5.81416	5.66518	5.69793	5.75749	6.03193	5.72066	5.99136	5.73832	6.99555	5.84972	6.04662	5.77995	5.61663	5.87075	6.23597	5.89574	5.78701	6.43876	5.83497	5.7364	5.70683	5.5488	6.48773	5.74389	5.78309	7.07413	5.72315	5.9986	6.71885	5.8108	5.84068	5.97173	5.91694	5.92074	5.96588	6.73177	5.77124	5.73674	5.6744
CXCL12	5.98482	7.67617	7.59738	8.89081	6.5744	6.0813	8.09197	6.18011	7.23678	6.11707	6.0468	10.3923	5.76871	8.99515	6.7301	6.10329	6.10434	6.07125	6.4733	6.30506	6.45992	6.61014	6.48478	6.04789	6.68622	6.41278	7.05582	5.89627	6.18408	7.81986	6.0343	6.32048	6.36212	6.21354	8.83558	6.28946	6.24869	8.13335	6.465	6.62176	8.76573	8.34283	7.13011	6.71768	8.3608	6.44361	5.68117	6.56255	6.13402
CXCL13	5.80632	6.28873	8.56026	7.66156	5.99163	6.82706	8.16088	5.6585	5.70487	5.65421	5.78346	6.08343	6.23439	6.52309	6.65363	5.73525	6.17612	6.16028	7.21228	6.10643	5.81019	5.89045	5.95838	5.54813	8.03771	5.93381	5.74524	6.27873	5.66221	5.77109	5.79753	5.67129	11.5243	8.11769	5.9479	7.9263	7.86975	5.82858	6.79844	5.73471	6.67242	8.42895	6.37434	5.70957	6.32787	6.44145	5.95373	5.92434	5.8189
CXCL14	7.7364	8.68972	7.7449	8.38647	9.20809	6.82069	7.62505	6.11395	7.94714	6.81609	6.61574	6.28854	7.43204	7.47962	8.31556	8.61342	8.54512	6.94837	10.0027	7.97974	9.54639	7.59738	7.39008	7.31061	9.57353	8.8157	6.2294	6.87516	7.87406	8.39116	7.77992	8.01965	7.31569	5.89506	6.57486	10.6766	7.88612	6.10769	7.46622	8.96552	9.06625	6.34092	8.13458	6.99865	8.34851	5.98277	7.95821	7.32256	8.31809
CXCL16	7.3753	8.05785	8.6535	7.35775	7.4291	7.34616	7.6474	7.50929	8.15654	7.8446	7.96605	8.87417	8.05181	7.74806	7.42216	7.7788	7.56223	7.31728	8.42068	7.86466	7.38486	8.34584	7.19747	7.7106	8.08542	7.86824	7.90404	8.44773	7.24278	7.96175	7.95411	7.74014	7.32425	7.89382	8.54767	8.33887	7.83116	7.72842	8.35587	8.37852	8.15743	8.0306	7.9511	7.59414	8.50135	7.60792	7.2225	7.47732	7.55326
CXCL17	9.31983	9.58885	8.62666	8.09376	7.28965	7.21374	6.20496	6.88643	8.66956	8.12763	8.38409	5.92719	6.66534	7.53504	7.96128	5.87652	9.36947	7.42719	8.18016	7.65399	5.90953	8.61732	6.94591	6.60422	8.40705	7.40523	5.80993	8.40101	6.41903	7.78129	9.1716	6.25852	5.74846	8.98616	6.60333	9.73179	9.87609	5.70929	6.03188	10.153	6.65707	6.76115	6.72615	8.76158	6.31651	5.90424	5.96671	6.89809	5.75756
XCL1	5.65742	5.65737	5.63422	5.80575	5.67545	5.73039	5.98983	5.76004	5.7139	5.77086	5.77554	5.61178	5.67845	5.70184	5.76664	5.77775	5.90146	5.68603	5.77078	5.77071	5.75103	5.57706	5.66706	5.86141	5.80415	6.0396	5.90999	5.80519	5.94059	5.87484	5.6535	5.78606	5.83926	5.6414	5.64093	5.70529	5.80178	5.72568	5.81646	5.59164	5.79866	5.5622	5.68649	5.61191	6.0481	5.73883	5.71102	5.7727	6.06213
XCL2	5.56438	5.56803	5.73336	5.63517	5.77347	5.66903	5.70044	5.62702	5.57592	5.68454	5.67158	5.69877	5.69571	5.48607	5.72083	5.45253	5.65878	5.81967	5.88899	5.74873	5.65306	5.63401	5.58466	5.71644	5.76235	5.73525	5.76871	5.6907	5.78398	5.40054	5.71617	5.51759	5.91001	5.96648	5.49217	5.7115	5.64241	5.84122	5.30961	5.61853	5.59664	5.6343	5.58646	5.71918	5.87234	5.84775	5.78188	6.03518	5.60466
CCR1	5.7703	5.79805	6.91373	6.12495	6.3203	6.27445	6.41329	5.97269	7.69132	6.12164	6.08534	9.44016	6.14527	6.26454	6.16209	5.96463	6.15826	6.07211	7.01201	6.35032	6.10601	6.56301	6.05702	6.14262	8.35782	6.11582	6.55351	6.37834	6.04898	6.36124	5.90328	6.01324	6.24774	6.73823	7.8703	7.09561	6.36282	9.19195	6.54148	6.3147	6.58976	6.24736	6.19967	5.98368	6.21315	7.14853	5.98162	6.1534	5.9782
CCR2	5.76261	5.77723	6.00249	5.87935	5.88948	5.74932	6.00487	5.73023	5.80016	5.80188	5.7828	5.90121	5.81477	5.79011	5.8698	5.73481	5.77228	5.83075	5.86986	5.77135	5.66774	5.84209	5.85623	5.74786	5.81456	5.88886	5.80226	5.77489	5.9027	5.87602	5.86726	5.7471	5.81095	5.80152	5.84921	5.80245	5.81293	5.80312	5.97188	5.90478	6.00561	5.94262	5.87722	5.85957	5.9242	5.89367	5.82555	5.7883	5.6732
CCR3	5.65327	5.76241	5.75597	5.72152	5.7829	5.77034	5.97983	5.74455	5.86045	5.4761	5.627	6.52416	5.77853	5.89801	6.0571	5.6711	5.80024	5.77287	5.82172	5.74756	5.72472	5.88044	5.66249	5.68425	6.16019	5.91257	5.75065	5.83481	5.82506	5.7987	5.68068	5.7084	5.84285	5.77963	5.61681	5.70193	5.72962	5.92871	6.61951	5.90298	5.58167	5.72437	5.64074	5.71977	5.69918	5.71356	5.7288	5.54758	5.83394
CCR4	5.66874	5.80168	6.48655	6.01056	5.93593	5.92339	6.02481	5.64472	5.50494	5.88166	5.74039	6.02702	5.87725	6.01123	6.13196	5.66761	5.52607	5.48253	6.0955	5.63517	5.80632	5.80349	5.57894	5.66249	5.97315	5.74604	5.88679	5.73498	5.62498	5.82629	5.73877	5.46565	6.02614	5.79883	5.8953	5.56682	5.76368	5.5656	5.82553	5.73227	6.08236	5.62732	5.71232	5.90641	5.75489	5.96093	5.51096	5.61648	5.7046
CCR5	5.72616	5.63399	5.82703	5.83771	5.6273	5.74776	5.94232	5.75562	5.75937	5.6674	5.70265	5.69261	5.56898	5.68565	5.77477	5.81649	5.68287	5.54747	5.78162	5.75228	5.6742	5.8053	5.85636	5.76672	5.81872	5.69284	5.73585	5.80941	5.72025	5.85068	5.72074	5.88825	5.77768	5.72672	5.7552	5.68472	5.72293	5.79185	5.83477	5.78191	5.90939	5.42844	5.96733	5.80485	5.8159	5.62698	5.75406	5.97889	5.96891
CCR6	5.89118	6.18646	7.40829	6.68215	6.3361	6.27426	7.90845	5.88631	6.06803	6.50016	6.30725	7.19515	7.10339	7.08767	6.77043	5.86864	6.06889	5.95606	6.84975	5.89773	5.7926	6.46646	6.03386	6.0237	6.22246	6.50526	6.04352	5.92125	6.43396	6.4165	5.88068	6.17891	6.47703	6.54566	6.86419	6.81506	6.35067	6.03408	6.46352	6.53993	7.74678	6.30067	6.52325	6.23285	6.90713	6.07254	5.95187	6.34944	5.91767
CCR7	6.36124	6.86233	8.66956	9.08595	9.6132	6.53823	9.23067	9.61984	10.5073	6.78895	6.45894	7.31515	10.8243	8.07628	7.8453	6.63241	6.71699	7.41176	7.73694	11.6063	6.36247	6.43813	6.42978	5.94087	10.7255	10.2225	6.15745	6.19338	7.12143	7.76693	5.8743	9.40795	7.42769	6.57939	7.44997	6.60777	6.37121	5.89506	7.17732	6.49057	8.9384	6.21684	7.96515	6.59813	7.25607	6.12247	7.40752	11.3959	6.04658
CCR8	5.6241	6.07318	5.67835	5.79312	5.82756	5.9305	5.5738	5.84273	5.83289	5.48446	5.6642	6.11915	5.63605	5.72547	5.87209	5.52732	5.79129	5.65535	6.12784	5.88533	5.66846	5.92529	5.70016	5.6427	5.42391	5.80452	5.75489	6.08873	5.82756	5.64818	5.91361	5.8334	5.6642	6.0635	5.71232	5.86022	5.80993	5.7301	5.76315	5.70321	5.89093	5.81865	6.25569	5.67384	5.5509	5.86146	5.92861	5.98254	5.79233
CCR9	5.79816	5.82839	5.82332	5.92921	5.63831	5.79279	5.81469	5.5152	5.57164	5.74926	5.5745	5.72499	5.67516	5.86864	5.77817	5.75409	5.61467	5.69931	5.60809	5.87709	5.74357	5.64301	5.90402	5.81976	5.70656	5.6323	5.75776	5.85477	5.50772	5.85556	5.63368	5.57944	5.73609	5.70744	5.69363	5.7324	5.78892	6.00458	5.69558	5.68091	5.66601	5.81597	5.92708	5.65466	5.68902	5.59692	5.81257	5.64634	5.70865
CCR10	6.01525	5.96717	5.71946	6.04483	5.82807	5.87676	5.848	7.95437	5.81967	5.93993	6.13935	6.13443	5.98687	6.03826	6.34252	5.7498	5.73281	6.03584	5.79831	6.24394	5.70349	5.804	6.02037	5.88655	5.72846	6.20867	5.98573	5.8679	6.42223	6.10539	6.06134	5.76871	5.83517	5.71122	6.24298	5.83061	5.78973	5.926	5.84373	6.26959	5.94228	5.88947	5.76739	5.62117	5.79701	5.78895	6.04002	5.81404	6.18349
CXCR3	5.82934	6.17911	6.23228	6.192	6.08385	6.19574	7.27845	5.61618	6.02081	6.26903	5.93026	6.25626	5.87184	6.40531	6.25946	5.70681	6.16511	5.49729	6.38785	5.69125	5.96947	5.93617	6.05875	5.74093	6.85137	5.84624	5.67242	5.76766	5.7447	5.69098	5.68874	5.52638	6.18607	6.98048	5.96232	6.34056	6.14364	5.8674	6.1633	5.72765	6.07425	5.91672	6.45845	5.84474	6.10098	6.27296	5.72656	5.96832	6.24869
CXCR4	6.57834	6.82769	8.36045	6.80581	7.14109	6.52638	8.10208	5.80426	6.23074	6.42459	5.91528	9.63916	6.79272	6.87554	7.43137	6.54473	6.31234	5.93711	7.22863	6.04636	6.36702	6.17931	6.16792	6.14445	7.38733	5.86888	5.90352	6.34234	7.80168	6.0332	6.12825	6.26416	6.60718	6.43346	7.2738	6.61618	6.42257	6.8268	6.42173	5.95257	7.57365	6.38163	6.58812	6.85524	7.11697	6.0936	6.36247	6.00248	6.0045
CXCR5	5.99137	5.94275	7.33501	6.87945	6.49209	6.0417	7.14786	6.1138	6.27433	6.18514	6.00992	6.25214	6.30408	6.62434	6.49907	6.38264	6.46784	6.10041	6.29342	6.14798	6.18315	6.01373	6.16693	6.05484	6.01099	6.13368	6.06844	6.02745	6.16119	6.06705	6.29271	5.98837	6.51858	6.23667	5.90433	5.95974	6.28182	5.90346	6.30799	6.05968	6.44786	6.33008	6.30927	5.95343	6.38405	6.0398	6.11697	6.13609	6.43875
CXCR6	5.77136	6.14139	6.82031	6.10266	6.11832	6.53776	6.99243	5.8999	6.57743	6.72914	6.28577	6.81019	6.71836	6.17293	6.21762	6.11977	6.04024	5.80658	6.5744	5.93168	6.22207	6.34181	5.91982	5.84549	7.57826	6.07852	6.27034	6.12122	5.80478	6.05961	5.84398	6.04614	6.23247	7.14924	6.49554	7.16692	6.83668	5.87209	6.94883	6.0607	6.6768	6.11312	6.39129	6.24355	6.10873	6.23554	5.81839	6.2681	5.96232
XCR1	5.94954	5.71425	5.83441	5.77479	5.92005	5.60288	5.87627	5.79129	5.66676	5.80219	5.86344	5.76341	5.70016	5.82299	5.82604	5.84248	5.75007	5.94275	5.70625	5.76527	5.61412	5.75007	5.76155	5.79025	5.81353	6.00203	5.88557	5.81711	5.80142	5.70487	5.80012	5.88557	5.77821	5.81839	5.76182	5.6241	5.78503	5.79598	5.67835	5.72683	5.74147	5.92529	5.77004	5.77558	5.90328	5.75969	5.81096	5.76315	5.65421
CX3CR1	6.01049	6.31217	6.40355	6.11992	6.24915	6.20688	6.78902	6.07529	6.06735	6.82947	7.54386	6.62916	6.43316	7.41154	6.36156	6.8017	5.95411	6.038	7.15473	6.05069	6.063	6.65519	5.90325	6.91504	6.01701	6.02349	5.75362	6.83198	6.13769	6.01581	5.87802	6.24839	6.37669	6.12143	6.56696	5.80701	6.56886	6.00526	6.08994	5.83786	6.9907	7.12599	6.26562	6.13447	6.57427	5.88897	5.78802	6.51849	7.02402
B2M	11.6631	13.6683	13.5834	12.7405	13.0366	13.6643	13.4794	9.1933	13.4319	13.7947	12.8492	13.1098	13.2298	13.0837	12.8449	12.519	13.1062	13.6578	13.7269	12.4455	12.5448	13.5961	12.3366	12.3398	13.691	12.9155	12.7078	12.9899	12.4246	12.836	11.6274	12.5838	13.0434	12.2815	13.183	13.7897	13.4834	13.561	13.5161	13.4602	13.4348	13.505	12.1975	12.824	13.2244	13.2586	12.1463	12.4856	12.1855
HLA-A	11.3389	13.8198	13.568	12.7173	12.7819	13.9505	12.8083	10.6561	13.0118	13.3142	12.6012	13.6714	13.0174	13.3492	12.4716	13.0686	12.6337	13.2295	13.9733	12.2763	12.2479	13.6046	12.0025	12.6301	13.353	12.7452	13.0008	13.7044	12.8294	13.1637	12.0704	12.8442	13.5251	12.2883	12.5811	11.3253	14.1749	13.1541	13.5224	13.1081	12.6873	12.2025	12.4837	11.1035	12.6978	13.6261	12.3566	12.6885	12.406
HLA-B	9.4089	12.8741	14.0546	11.6816	12.4147	13.8464	11.8309	7.94099	12.7074	12.2845	12.1712	13.4415	12.4898	12.3917	11.4727	12.2547	12.4713	12.3945	13.7163	12.0081	11.3643	13.047	11.0489	11.4175	13.3364	12.1463	11.633	13.3095	11.0272	12.4557	10.5791	10.3985	13.27	10.9207	12.0875	12.862	14.0627	13.3693	13.2933	12.8349	12.4231	10.9294	11.4843	11.4945	12.7185	13.1525	11.0177	11.8128	10.6672
HLA-C	6.15624	6.71737	7.54834	6.82882	6.96158	7.69819	7.0274	6.1937	6.66369	6.62937	7.03911	7.42823	6.05137	7.056	6.0935	6.12631	6.7641	6.85079	5.9337	7.01329	7.66284	7.28982	6.6339	7.07676	7.42894	7.70624	6.93456	7.36913	6.39145	6.75492	6.47089	6.24274	7.01512	6.53311	6.49581	6.95719	7.23943	7.2336	7.57918	6.98714	6.54141	6.48421	6.60624	6.6113	6.71142	7.58816	6.12339	6.77684	6.74814
HLA-DMA	9.07906	11.3886	12.1737	9.82482	9.70527	11.5192	11.5455	8.91067	9.15168	10.9709	10.9856	11.5573	9.88982	10.6325	10.3334	9.29526	9.4477	10.3569	11.143	9.40007	9.32024	10.7196	8.07692	9.785	11.2743	9.96656	9.02733	10.6526	10.2225	10.1045	10.5264	9.2407	10.7506	10.1356	11.79	11.1367	11.9622	9.80658	10.0782	10.6652	11.0236	9.88982	10.8163	12.2309	11.1875	8.93065	8.77344	9.01243	8.13735
HLA-DMB	7.65177	10.7015	11.8493	10.3033	9.58785	11.5025	11.5207	9.62181	9.39451	9.99897	10.6776	11.8667	9.51938	10.6473	10.6498	8.83311	8.95652	9.33204	11.3675	8.72492	9.40467	10.7264	8.20921	7.87676	11.4239	9.84339	9.69465	8.86106	9.49363	9.81296	9.40848	8.93455	10.5742	10.7427	11.5355	11.1138	11.5606	8.94635	10.5688	10.7515	11.4346	9.95855	10.3955	12.0509	10.593	9.55876	7.89002	8.86604	8.06609
HLA-DOA	5.9607	8.02713	10.4976	7.73281	7.34163	10.5422	8.61029	6.0847	7.03342	7.35641	8.17218	8.51692	7.17911	9.14267	7.84756	7.465	7.04549	6.40582	8.5835	6.78999	6.47184	7.54797	6.69014	6.10936	8.40267	7.30688	6.71768	7.08958	6.59021	7.22814	6.55964	7.34021	7.45459	7.82858	8.96783	7.76082	8.60448	5.8716	7.268	7.4494	8.80255	7.65928	8.25333	10.6517	7.33002	7.22352	6.07639	7.05485	6.70404
HLA-DOB	5.926	6.26529	8.13648	7.13083	6.33289	6.90533	7.35014	6.16993	6.35738	6.11082	6.19476	6.70998	6.43229	6.68299	6.72069	6.15279	5.86592	6.07788	6.95152	6.04265	6.08746	6.60689	5.92267	5.87873	6.36859	6.49793	6.55059	6.01703	6.15644	6.38853	6.21276	5.95187	6.80864	6.52529	7.50779	6.88203	6.47962	6.90183	7.14944	6.49489	7.27845	6.14344	6.57622	6.94696	6.85686	6.77742	6.48075	6.12577	5.77742
HLA-DPA1	7.15593	11.4318	12.4962	10.7177	10.5679	12.2525	12.4807	7.81877	10.0064	10.4527	10.6547	13.1476	10.4364	11.7162	11.1932	9.06827	9.02317	9.26162	12.0603	8.89245	9.10211	10.7659	8.57698	8.4718	11.5471	9.88617	8.66021	10.1544	9.47877	9.55436	8.10858	9.13973	10.8044	10.5725	12.5365	11.6455	12.0153	9.52038	11.4303	11.4533	12.5894	11.2521	11.3456	12.8995	11.2874	10.2743	7.8816	9.20853	8.72775
HLA-DPB1	6.03738	6.70791	9.16068	6.4591	6.72942	8.70815	8.21946	6.07959	7.02436	7.11437	6.95977	8.16088	6.55013	7.04658	7.03254	6.1469	6.10434	6.0568	7.90008	5.86245	6.16148	6.87123	6.06156	5.94837	7.48438	6.94134	6.20222	6.32625	6.08958	6.37678	5.8339	6.01636	6.80774	6.71452	7.8495	7.10926	7.19101	6.20789	7.24489	6.56087	7.93381	8.24546	7.15846	8.69478	6.76235	6.11645	5.48059	6.0457	6.61574
HLA-DQA1	5.76713	9.94835	11.9232	9.29609	9.55436	9.95977	11.0966	6.59291	8.34722	8.71101	8.26599	11.8029	8.72096	9.89591	9.32535	6.9578	7.14659	7.15846	10.6208	7.2465	7.5713	9.37332	7.22564	6.74039	11.0922	8.678	7.32562	7.40574	7.77847	7.68769	6.4746	7.48977	9.44394	9.82423	11.4221	10.4504	10.2568	7.26847	11.0319	9.50212	12.109	9.64677	9.64137	8.42211	10.2561	8.64393	6.57954	7.55198	7.23812
HLA-DQA2	6.11041	5.77452	6.12226	5.75862	5.93923	5.90352	6.08343	5.8089	5.96185	5.77294	6.12887	5.72165	5.89893	5.96116	6.04723	5.71315	5.94322	5.83592	6.09571	5.75275	5.77294	5.90905	5.75782	5.79129	5.7498	5.58676	6.03474	5.52576	5.90352	5.90424	5.85997	5.8009	5.58586	6.1079	5.95652	5.76049	5.68257	5.70515	5.87135	5.98937	5.76182	5.88509	5.8387	5.66107	5.64789	5.92244	5.81634	5.89506	5.73904
HLA-DQB1	6.11082	7.45984	9.35363	6.75542	6.37069	8.52176	8.5953	5.84072	6.51664	7.28049	6.7703	9.1716	7.56354	5.81558	7.18001	6.49265	6.34767	6.01436	8.82544	6.8198	6.24241	7.25824	6.60629	6.09993	8.54446	7.32184	6.32409	5.59036	6.98277	6.33896	6.17712	6.78123	7.07028	7.1535	8.94436	8.75435	8.29333	6.28891	7.86746	6.00495	6.17672	7.815	8.11567	9.07419	7.67716	7.0735	6.16028	6.56955	6.4271
HLA-DRA	8.02055	12.3154	14.1265	11.974	11.6437	13.731	13.193	8.55184	11.1756	11.4806	11.8484	13.9865	11.4612	12.6868	12.0329	9.89704	9.75109	11.3214	13.2258	10.4426	10.7409	12.4976	9.56385	10.2611	13.3098	11.263	9.64277	11.2997	10.8019	11.2443	9.57552	10.3854	12.2276	12.1602	13.5206	13.2468	12.8757	10.2777	12.5437	12.7296	13.4188	12.0215	12.3175	14.3595	12.303	10.8364	8.74112	10.1125	9.78307
HLA-DRB1	6.45631	10.2817	6.4801	5.77162	10.0528	5.69153	6.10936	6.87283	5.79572	5.779	9.45391	6.56666	5.8485	11.5441	9.71402	5.92101	5.90761	9.19498	5.68004	7.79805	8.72669	9.58018	5.42895	8.65557	10.3239	5.63952	5.6241	10.6938	5.83415	8.89203	7.54851	5.68004	9.94835	9.50793	6.20516	10.495	11.0664	5.64875	6.05137	8.32251	5.66249	5.89893	6.04483	7.37998	6.01145	5.6837	5.76262	5.6565	5.82985
HLA-E	8.86338	10.2196	10.8689	9.47553	9.32578	10.6795	9.82241	8.13858	10.6122	10.2642	9.93301	10.9326	10.5742	9.93006	9.98516	9.39864	9.7827	9.96711	10.5734	9.67455	10.0583	9.97038	9.36798	9.04393	10.2059	9.36102	9.61152	10.2066	9.39225	9.42341	9.51653	9.7444	9.93427	9.08039	10.1642	11.273	10.9805	9.88617	9.85675	9.3437	9.59768	9.09845	9.40848	9.06099	9.87177	10.5966	9.24973	9.6271	9.56644
HLA-F	7.40829	10.4563	10.6999	8.80062	9.18107	10.7109	9.29729	6.72841	9.21514	9.23208	8.93303	10.0366	9.33399	9.45936	8.97632	9.50944	9.2937	9.55325	10.8859	8.63996	8.44312	10.2231	8.0385	8.69422	9.82315	8.71552	9.16689	9.98586	8.42213	8.42491	7.86037	8.01226	10.3307	8.61375	9.1954	10.217	11.4699	9.56584	10.1558	8.91809	9.57995	8.52512	8.73326	7.62741	9.09466	10.3832	8.50532	8.83325	7.69867
HLA-G	7.58075	9.36188	8.76534	7.08661	7.98003	9.31084	7.69544	7.17542	8.27766	9.01159	8.40033	8.52282	8.40101	7.61353	8	7.82915	7.6715	7.24136	8.46005	7.42215	7.26669	8.42689	7.5043	7.17951	7.89348	6.85935	7.55075	8.72243	6.89312	7.67934	7.31606	7.70536	7.76971	7.16752	7.90418	7.44153	9.73576	7.9712	8.00579	7.72554	7.39558	7.02824	7.0187	6.90617	7.70321	8.69547	7.99893	7.53504	7.48688
TAP1	9.98752	10.8953	11.687	9.995	10.6689	11.2477	10.4008	9.74126	12.193	11.0351	10.4008	10.2196	10.3793	10.3955	10.1504	10.7398	11.3071	11.1241	12.217	11.3353	9.79349	11.6528	10.4628	9.6761	12.5523	11.0004	12.0714	11.4318	9.77864	11.2817	9.81879	10.559	11.4318	10.7895	10.9031	12.6659	12.6935	11.9555	13.0027	11.3675	11.0533	9.94644	11.3704	11.0738	10.367	12.6233	10.0128	10.291	9.34239
TAP2	6.88216	6.81129	7.86425	6.94977	6.82924	7.20467	6.68775	6.42249	8.10947	6.97609	6.69188	7.77126	6.84552	7.24519	7.21259	7.26963	6.98892	7.45166	8.03695	7.31756	6.78018	7.61691	6.76645	7.15269	7.75307	7.12446	8.76026	7.58438	6.76937	7.5515	6.81018	7.37767	7.80205	7.74619	7.21928	9.0094	7.72915	7.58913	8.34411	6.87419	7.22663	6.6428	7.52665	7.05178	6.95535	8.93186	7.00436	6.48646	6.64183
TAPBP	6.32085	6.9712	8.09011	6.34252	7.02248	6.62775	6.2681	6.42492	6.84336	7.54713	6.24432	6.779	7.32715	6.47249	6.465	6.81711	6.84912	6.41261	7.15025	6.99005	6.76288	6.81801	7.18992	7.28003	6.90929	6.55229	6.61706	6.96301	6.44145	6.68356	6.81852	6.90917	7.30542	7.0072	6.96232	6.61471	6.99073	6.73498	6.99481	6.22747	6.22246	6.52607	6.59201	6.46549	6.5809	6.85137	6.86196	7.17513	6.87529
ADORA2A	6.49426	6.31958	7.19997	6.85474	6.5697	6.42626	7.15208	6.2538	6.27426	6.17792	6.41903	8.22574	6.6669	6.63329	6.80632	6.34607	6.3067	6.43729	6.96924	6.42895	6.43446	6.24146	6.36894	6.20437	6.73457	6.02592	6.41718	5.88557	6.67596	6.6703	6.72315	6.15522	6.62805	7.46671	6.89409	6.83162	6.52278	6.26285	7.09508	6.74564	7.10664	6.51207	6.57471	6.32355	6.60703	6.49585	6.45516	6.67793	6.17951
BTLA	6.04583	6.10177	6.29672	6.11863	6.2988	6.04412	6.56402	5.96827	5.91481	6.13441	5.98578	6.25338	6.01905	6.10804	6.29034	5.9438	6.04676	5.90275	6.28949	6.16957	5.88337	5.89231	5.98563	6.03095	6.59446	5.96918	6.05903	6.0618	5.91115	5.93414	5.96299	5.84106	6.03318	6.24108	6.14429	6.30669	6.22329	6.01384	6.3018	6.2546	6.45559	5.93175	6.41423	5.97336	6.27302	5.87488	6.05748	5.95292	5.81747
CD160	5.81711	6.1035	5.92339	5.85474	5.72765	5.89966	6.1299	5.61029	5.83061	5.69683	5.93993	5.82273	5.75114	6.09191	6.13832	6.22516	5.67835	5.8846	5.86617	5.73985	5.86146	6.06242	5.69153	5.99865	6.23879	5.72874	5.62965	5.42895	5.72137	5.66078	5.69293	5.61029	5.96878	5.91982	5.67186	5.65019	5.77795	6.10999	5.77558	5.79986	5.90761	5.65191	5.9743	6.06026	5.8071	5.71864	5.92695	6.13319	5.70044
CD244	6.16792	5.75275	5.94462	5.69237	5.74685	5.78529	5.86963	5.68986	6.05832	5.89603	5.72301	5.9782	5.72165	5.88923	5.91672	5.93121	5.82043	6.00225	5.78293	5.90497	5.72982	5.854	5.75862	5.7241	6.06674	5.90231	5.89239	5.87799	5.75809	5.76527	6.30104	5.84373	6.13155	5.98299	6.03342	5.99661	5.93334	5.89166	5.99932	6.00158	6.07017	6.00607	5.8485	5.65764	5.94017	5.88044	6.04723	5.83769	5.74039
CD274	5.67807	5.81147	6.2077	6.00764	5.86617	5.8334	5.91289	5.89724	6.22863	6.04658	5.87529	6.0813	5.77584	6.0457	5.70819	5.68734	5.70183	5.97636	5.85624	5.99503	5.69877	5.87455	5.8824	5.96417	5.96993	5.86864	5.70984	5.77347	5.8999	5.90569	5.99503	5.94392	6.02835	6.17592	5.82196	6.74698	5.80504	6.14445	6.10098	5.92457	5.67356	5.70542	6.03826	5.89433	5.75649	7.92142	5.77689	5.53543	5.61883
CD96	7.68161	6.4128	8.59453	7.14376	8.93117	9.13913	8.7993	7.91297	7.57668	8.78219	8.24023	7.33102	9.49116	7.38943	8.951	8.22033	8.33547	7.61916	7.35839	7.29834	8.90132	7.34143	6.38736	8.26447	8.85228	9.43757	6.98711	8.12527	7.24714	8.40992	7.28247	8.35369	8.82653	7.65049	6.86175	7.77358	9.50091	6.06036	6.93783	8.44947	8.39894	6.76234	7.42889	7.93048	8.24187	6.4785	8.391	7.83322	7.51082
CSF1R	7.88185	9.76618	10.8911	9.44677	8.67363	8.23726	10.4372	8.08369	8.73566	8.87363	9.19628	12.0735	8.3267	9.83837	9.01243	8.57769	7.49594	7.75141	10.8034	8.07938	8.35526	9.91352	7.60666	7.24041	9.42488	7.86567	8.51826	8.05637	8.06372	8.47812	8.07296	8.49813	8.8744	8.97519	11.5289	9.33434	9.0212	10.914	9.18197	7.4957	10.0734	9.30145	9.68238	7.8399	9.57766	8.62589	7.70453	8.00635	7.82222
CTLA4	5.76607	6.30232	6.60496	6.06329	6.06436	6.24279	6.59036	5.8107	6.2034	6.0148	5.76792	6.82642	6.30615	5.99118	6.18527	6.0054	6.09761	5.86617	6.72874	5.88557	5.79986	6.17373	5.76102	5.66903	6.98766	5.96	6.0343	6.00135	5.82604	5.95257	5.68398	5.79805	6.16169	6.58826	5.89093	6.51948	6.12247	5.82731	6.4451	5.86938	6.81737	5.75516	6.2182	5.90569	6.25946	6.60748	5.81455	6.01837	6.00068
HAVCR2	6.66149	9.10539	8.87089	8.06598	7.86134	8.7137	9.17814	8.26505	8.93885	8.69077	8.51302	10.8233	7.35861	7.99808	8.54195	7.7226	7.57924	7.57448	9.96907	7.7115	7.49177	9.51201	7.28651	7.04221	10.0348	8.37064	8.96099	7.68531	7.2572	7.93328	7.69021	7.72499	8.32733	9.70421	9.81136	9.7434	9.21517	10.6652	9.35504	7.74792	8.84254	7.93127	8.72137	7.06264	8.32513	9.05889	7.48341	7.53559	6.94977
IL10	9.29637	8.49329	9.14484	8.43929	9.34207	8.39297	8.96122	8.68544	8.78975	8.57648	9.00905	8.88112	8.98169	9.02877	8.78407	8.55291	8.18352	8.71353	8.52901	8.3018	8.85745	8.44849	8.77426	8.21381	8.0161	8.25462	8.59166	8.68181	8.76584	8.49065	8.16638	8.36517	8.63048	8.75996	8.95235	8.41615	8.51707	8.06193	8.40945	8.84417	8.49878	8.76329	8.16501	8.58351	8.5916	8.16973	8.58222	8.60821	8.44689
IL10RB	9.36256	9.42835	9.88362	9.49712	8.71082	9.92141	9.58306	8.59226	9.71818	10.2354	9.75697	10.1932	9.43598	9.71127	9.41607	9.91618	9.3043	9.46131	9.53437	9.74726	9.15156	9.95484	9.8256	10.1958	9.15121	9.36671	8.99875	10.5081	9.83413	9.55988	9.80826	9.53256	9.07749	9.35566	9.7763	9.56733	9.4321	10.3532	10.7691	10.1327	9.40211	9.68431	9.64403	10.2334	9.20183	9.40215	9.54727	9.15767	9.47489
KDR	6.09972	5.9331	6.13155	6.01458	5.96116	5.96717	6.15441	5.85549	6.31088	5.91241	5.68734	6.92386	6.14405	6.21062	5.96601	5.96093	5.94696	5.96486	5.86022	5.8505	6.38543	5.88826	5.99435	6.31288	6.04265	5.67892	5.77294	5.77057	5.98982	6.32012	6.13894	6.35667	5.68201	5.70929	6.40037	6.05246	6.11873	6.00473	6.03672	6.06415	6.38163	6.19081	6.17851	6.10434	5.96047	6.15603	5.86245	6.23764	6.24527
KIR2DL1	5.72416	5.77664	5.92183	5.75816	5.80818	5.73261	5.89046	5.76229	5.64762	5.79551	5.87104	5.69996	5.84247	5.84875	5.78779	5.80063	5.79469	5.76313	5.78361	5.77122	5.7151	5.79744	5.84098	5.72802	5.74212	5.86677	5.81109	5.83029	5.82973	5.68999	5.82817	5.79556	5.94055	5.79909	5.7943	5.88301	6.01921	5.78588	5.71869	5.68678	5.76162	5.85797	5.75106	5.76234	5.99335	5.85287	5.7862	5.67189	5.65278
KIR2DL3	5.7855	5.97924	6.13051	5.84855	5.81656	5.94965	6.03248	5.90459	6.05428	6.0006	5.91008	6.04067	5.81038	6.12071	5.67161	5.77546	6.00311	5.69218	6.14628	5.83578	5.78421	5.98844	5.80556	5.50433	6.33705	5.8574	5.98789	5.79555	5.7278	5.83415	5.90132	5.91404	5.98292	6.48254	6.0778	6.53754	6.07558	6.40909	6.12239	5.85238	6.11839	5.8951	6.06451	5.52424	5.73376	6.06698	5.76487	5.69511	5.70912
LAG3	6.27128	6.66064	7.74059	6.31052	6.88252	6.62542	6.74295	6.53419	7.77479	6.69975	6.5489	7.15775	6.71809	7.12474	6.49362	6.34979	6.18923	6.57107	8.29852	6.30287	5.97705	6.63561	6.39609	6.22342	8.07692	6.13278	6.34216	6.76408	5.94696	6.25984	5.96878	6.0063	7.01525	8.31007	6.41058	7.8495	8.53815	6.77847	7.66917	6.30415	6.43129	6.79974	6.50748	6.09635	6.13791	8.06523	6.21218	6.29737	5.98345
LGALS9	6.29118	6.83558	9.22489	7.28282	8.53063	9.70844	7.29127	7.02722	7.85881	7.66912	8.2019	8.70867	8.96211	8.33815	7.89713	8.20724	7.27081	7.16293	8.18915	6.6829	6.38183	7.87306	6.58477	7.8458	7.89181	6.68096	6.63684	8.97049	7.93559	7.49351	8.08822	7.35704	7.72879	6.60071	6.82699	6.32785	8.28866	7.559	6.99804	6.61835	6.81349	6.19338	6.5634	6.86644	6.43813	6.97538	8.64429	6.65153	8.03113
PDCD1	5.73985	5.90183	6.87283	6.08534	6.00652	6.04963	6.14119	5.7498	5.91934	5.99458	5.98573	6.49521	5.92315	5.96232	6.03232	5.96717	5.89409	5.51917	6.25588	5.86096	5.68594	5.62906	5.80323	5.88557	6.27984	5.6094	5.76713	5.61559	5.80813	6.0555	5.92291	5.76951	5.95791	6.64775	6.03672	6.0054	6.82209	5.7703	5.93593	5.95699	5.96347	5.98664	5.89191	5.76394	5.4192	6.14303	5.6427	5.86814	5.75516
PDCD1LG2	5.51033	5.58225	5.85823	5.54473	5.64789	5.65907	5.64357	5.5472	5.73606	5.51822	5.48349	5.63517	5.62	5.82324	5.65019	5.851	5.7241	5.76924	5.80323	5.66078	5.66107	5.67525	5.63692	5.59036	5.88582	5.91958	5.64068	6.03562	5.65019	5.72819	5.59186	5.59276	5.58526	5.52231	5.92267	5.95722	5.69599	6.393	5.95163	5.87012	6.03056	5.47249	6.00585	5.97636	5.59902	6.10308	5.78031	5.6017	5.44162
PVRL2	6.90099	8.04467	8.37547	7.97791	8.25016	7.51617	7.12495	7.70681	8.3482	7.32256	7.71747	9.13381	8.26153	8.01998	7.71959	7.63771	7.46964	7.71411	7.89348	8.60244	8.37139	8.65342	7.95053	7.64515	7.28891	8.08544	7.82833	8.2581	7.72363	7.59686	8.29361	8.35407	8.09698	8.00697	7.57977	7.96636	7.85611	7.28364	7.76865	6.96832	7.15846	7.55152	7.70763	7.91928	6.95198	8.97556	7.63278	8.43746	7.71204
TGFB1	5.90761	5.81992	5.88874	5.89603	5.81532	5.58346	5.7339	5.63227	5.91193	5.779	5.79675	6.08364	5.71507	5.84424	5.74066	5.72301	5.79129	5.76818	5.89942	5.6401	5.66591	5.62673	5.90737	5.67948	5.56986	5.8387	5.88166	5.59186	5.8166	5.89797	5.83668	5.80194	5.54905	5.67242	5.82934	5.71122	5.70929	6.06113	5.76394	5.79701	5.60881	5.74335	5.93357	5.8802	5.69349	5.82553	6.14119	5.83491	5.52011
TGFBR1	5.71067	6.29884	5.83769	5.96255	5.76553	5.85898	6.1266	6.04702	5.76022	5.95466	6.01948	6.23132	6.10434	5.90545	5.90617	6.20281	6.10706	5.50303	6.00854	5.85474	5.71177	5.88972	5.85075	5.56864	5.91791	5.81916	5.96763	5.86245	5.75916	5.98823	6.06544	5.51917	5.65935	5.70515	5.60733	5.73064	6.00899	5.78503	5.72738	5.72247	5.89893	5.95233	6.05028	5.95	5.85375	6.28503	5.89045	6.15967	5.96555
VTCN1	7.502	9.02531	6.98698	8.4395	9.05889	9.34056	8.24184	7.52199	6.55612	7.36071	8.88307	5.6907	9.74554	8.1632	7.4957	5.99027	6.08406	7.4632	6.86034	8.16249	8.96437	6.96763	5.61648	5.82222	8.42928	8.5012	5.68061	7.55175	6.58826	6.7654	7.94292	5.82782	8.03172	7.69516	7.00574	5.62117	7.05072	5.52168	10.3192	9.79468	7.83453	7.02059	5.73362	9.48351	8.75358	5.90135	6.03144	6.49905	5.94158
BTNL2	6.11956	6.35984	6.23458	6.13976	5.87701	6.21975	6.42442	6.13114	5.8802	5.98231	6.11395	6.283	6.17333	6.05376	5.93003	6.12288	5.9493	6.03254	6.06695	6.2149	6.06931	6.07895	5.9697	6.13114	6.29002	6.01814	5.96809	6.02148	6.18428	5.97957	6.11353	6.29664	5.99661	6.22246	5.86691	6.16852	5.78947	6.35368	6.39472	6.06889	6.03342	6.25814	6.25984	6.07788	6.09276	6.35738	5.91313	6.0542	6.08023
C10orf54	8.53508	7.46989	8.0018	7.2971	7.47013	7.03056	8.61908	5.96947	7.17113	9.27188	8.16962	9.68554	7.54164	8.06711	7.78966	8.21301	7.03914	7.95379	7.85773	7.27212	6.7305	7.97062	6.75955	8.17183	6.8627	7.22207	6.92196	9.57255	7.04111	7.6686	7.66591	7.43112	7.06803	7.58368	8.75616	7.95495	7.52724	7.35067	7.46752	7.00484	7.76971	7.54504	7.69104	6.92849	7.57924	6.53962	7.06824	7.09519	7.9782
CD27	5.70376	6.86208	7.64515	7.14731	6.18527	6.36264	7.68692	5.52011	5.87652	6.58331	6.44095	7.0954	6.97957	7.32517	7.41912	6.03232	6.33378	5.99639	6.91719	5.79442	6.25607	6.31234	5.97246	6.01212	7.01614	6.42038	5.76553	5.91145	5.99526	6.01837	5.67525	5.56224	6.50668	6.64414	6.18824	5.85275	6.16128	5.76871	6.24146	6.0691	6.47168	5.82858	6.7909	6.0974	6.20183	6.23783	5.91624	6.10748	5.93593
CD276	5.99951	6.07838	6.11024	6.06331	6.02586	6.14117	6.2915	5.997	6.12784	6.09016	6.03743	6.71945	5.96295	6.11502	6.06189	5.98163	6.22465	6.30108	6.06302	5.93636	6.32255	6.03143	6.20207	6.18547	6.26628	6.34709	5.90339	6.22404	6.2469	6.02696	6.09396	6.14537	6.01293	6.1955	6.17801	6.00386	6.06356	6.49633	6.26659	6.11493	6.07847	6.07742	6.05797	6.14853	6.05028	6.32948	6.10417	6.128	6.31118
CD28	5.77795	5.8622	5.90977	6.03518	6.11395	6.02192	6.32157	6.0847	5.90665	6.12536	6.24603	6.19259	6.02215	6.09022	6.04024	5.98482	5.86245	5.81711	6.19495	6.0036	5.77795	6.09592	5.87603	5.91528	6.35491	6.02037	5.96278	6.16832	5.97797	5.98618	5.8627	5.89748	6.0343	5.82934	6.42072	6.27482	5.99186	6.38163	6.18229	5.77136	6.29646	5.95838	5.80194	6.12267	6.03782	6.10203	5.86419	5.73037	5.83542
CD40	7.15206	7.28883	7.31928	6.36277	6.19957	6.39499	6.52629	5.88563	6.41824	6.98846	6.45755	7.08373	5.9211	6.60208	7.07479	6.89242	5.93833	6.77032	6.77052	6.35213	6.58882	6.43293	6.15219	6.30368	6.36706	6.55687	5.98235	7.13058	7.52439	6.01197	6.46931	6.47436	6.49446	6.61336	6.57881	6.64373	6.90641	6.2517	6.16777	6.05177	6.50588	6.53247	6.28831	6.10477	7.08905	6.43013	6.49147	6.04689	5.8552
CD40LG	5.95791	5.63256	6.35138	6.09761	6.04308	5.80736	6.30907	5.60496	5.9357	6.10455	5.86196	5.94696	6.07767	6.02281	6.0072	5.6343	5.63865	6.00473	5.85624	5.58646	5.73362	5.79155	5.65449	5.65821	5.8392	5.78136	5.8535	5.69961	5.69822	6.04483	5.91001	5.60466	6.01636	5.90231	5.92077	5.7339	5.8885	5.80761	5.78895	5.81711	5.92908	5.88484	5.84474	5.75462	5.71204	5.82477	5.75275	5.67553	5.84649
CD48	5.9191	7.0481	8.18997	7.47565	7.43638	6.77162	9.14223	6.08428	6.81276	6.79429	6.60229	8.657	7.10287	7.7763	7.73017	6.25229	6.18785	6.18903	7.84868	6.22766	6.39883	6.644	6.06544	5.95931	8.4173	6.71356	6.2114	6.25701	6.01703	6.30269	6.02281	5.98185	6.9507	7.25512	7.60325	7.42517	6.25531	7.25748	7.48067	6.68622	8.22048	6.73213	6.96544	7.14445	7.44559	6.94357	5.85873	6.53091	5.9364
CD70	5.83061	6.0751	6.49265	6.12908	5.90689	6.1334	6.05202	5.79883	6.19967	6.04111	5.99797	6.08916	6.05918	5.82451	5.90062	5.8775	5.75729	5.73579	6.09993	5.83769	6.08534	6.24241	5.7115	5.68706	6.67398	5.99118	6.18745	5.98162	5.67044	6.02636	5.75756	6.06178	6.08895	6.28873	6.66306	9.52972	6.37591	6.43813	6.3565	5.65935	6.08194	5.80374	5.77979	5.77162	5.97774	6.5738	5.50048	6.1416	5.93026
CD80	5.71973	6.08513	6.33217	6.10832	5.88899	6.10852	6.08087	5.88606	6.31597	6.03342	5.65535	6.20692	5.95163	5.87258	6.07895	5.83466	5.91695	5.91648	6.73037	5.70072	5.45943	5.96532	5.8392	5.8107	6.7241	5.96625	5.58556	6.08236	6.11603	5.87135	5.79701	6.03716	6.00988	6.07232	5.72356	6.10999	6.37347	6.66605	6.36859	5.81711	6.04111	5.57713	6.13853	5.9479	5.82706	6.62366	6.04549	5.96116	5.82629
CD86	5.82731	6.3203	6.34056	6.1471	5.91815	6.1467	6.38439	5.81044	6.35421	6.20926	5.85972	8.13858	6.0813	6.2636	6.20809	5.75275	5.78712	5.75007	6.58961	5.94345	5.81686	6.14853	5.75702	6.03188	7.25106	5.99367	5.72165	6.01792	5.92553	5.98436	5.98573	5.91025	6.10873	6.08321	7.3067	7.05767	5.98664	7.30287	6.76633	5.72656	6.9305	6.35173	6.0332	5.83036	6.31452	6.44609	5.99865	6.03408	5.95629
ENTPD1	7.61302	8.29149	7.74106	7.98647	7.31985	7.2949	7.88411	6.62117	7.45689	7.04876	6.57561	9.36521	7.30788	8.44543	7.09845	7.0555	6.83794	6.87357	8.31913	6.83996	7.52881	7.52787	7.02669	6.6768	8.15269	6.79857	7.05767	6.65492	7.17373	7.53807	6.84499	7.34749	7.51814	7.35491	9.51254	7.96451	7.33512	7.6128	7.76454	6.92861	8.43858	7.02215	7.50946	7.0691	7.30934	7.19682	6.66349	7.29471	6.43663
HHLA2	5.72192	5.71204	5.5738	5.82731	5.87283	5.63605	5.63285	5.65163	5.8107	5.65249	5.53013	5.6311	5.90256	5.96601	5.897	5.64126	5.81558	5.61147	5.60377	5.87086	5.78581	6.03782	5.78424	5.9331	5.50016	5.47021	5.75409	5.77215	5.84072	5.31143	5.91624	5.67497	5.79675	5.6011	5.47151	5.94275	5.69265	5.77584	5.71287	5.6476	5.62381	5.80581	5.59186	5.66619	5.69905	5.64875	5.87946	5.73444	6.07446
ICOS	6.02614	6.48059	7.01201	6.67115	6.82489	6.52058	7.26866	5.98982	6.89978	6.73349	6.39506	7.18636	6.57168	6.42021	6.80813	6.28983	6.09887	6.29168	7.72908	6.23611	6.05463	6.65378	6.13791	5.7845	7.48196	6.52403	6.63023	6.19692	6.23304	6.3427	6.13422	6.2211	6.87603	6.99808	5.92005	7.67426	6.68664	6.02945	7.12122	6.87344	7.12216	6.09635	6.57001	6.15987	6.5008	7.30788	6.22901	6.52466	6.4065
ICOSLG	6.79935	6.61014	6.68972	6.49713	7.10045	7.12474	6.72438	6.95257	6.66761	6.33789	6.94111	7.11103	6.80851	6.44659	6.57652	6.45385	6.46826	6.40922	6.97739	6.36702	6.8679	6.36352	6.13648	6.62702	6.22304	7.71651	6.44079	5.96185	6.06781	6.21354	6.8268	6.42694	6.0995	6.69181	6.94615	5.74631	6.4814	6.46352	7.71473	6.4165	6.49649	6.50144	6.7845	6.73484	6.61397	6.62512	6.644	6.7412	6.36859
IL2RA	5.50709	5.84928	6.43677	6.11027	6.03355	5.99758	6.08393	5.89975	5.95477	5.97793	6.03348	6.43267	5.96423	5.80884	5.92933	5.81269	6.00141	5.71965	6.1701	5.80247	5.64405	6.0875	6.00393	5.54485	6.96812	5.71842	5.9476	5.82846	5.8567	5.82351	5.70314	5.91793	5.892	6.34853	6.61262	6.0085	6.05047	6.21376	6.09506	5.91013	6.28267	5.70968	6.09958	5.92801	5.94057	6.2197	5.76368	5.87111	5.78564
IL6	6.05702	6.39146	6.29002	5.70072	5.92908	6.27314	6.07874	6.08513	6.74618	6.14078	6.04024	8.8751	6.04286	6.55367	5.75702	5.99413	6.26472	6.0365	5.95163	5.62322	6.00899	6.01436	6.28873	5.95443	6.93121	5.68398	5.85922	5.80374	6.01725	5.8627	5.79364	5.95582	5.75569	6.26716	8.12045	6.47913	5.89748	6.95977	8.50224	5.62702	6.11915	5.66221	6.00473	5.92624	5.85748	8.42173	5.75516	5.88947	5.90014
IL6R	5.64069	5.95027	6.40356	6.05845	5.95653	5.8277	6.0732	5.72502	6.10776	5.92853	6.03766	6.79025	6.60216	6.08489	5.98363	5.89062	6.52658	5.93307	6.07384	6.21723	5.92254	5.92334	6.19544	5.68438	5.98508	6.02904	6.3117	5.94167	6.64262	5.70015	5.67522	6.27897	6.00268	5.82416	6.04582	6.33073	5.8718	5.8549	5.87931	5.80237	6.28333	6.21791	5.91344	5.80881	5.99705	5.83218	6.32368	5.97652	5.9652
KLRC1	5.71836	5.96532	5.98185	5.69209	5.82731	5.76792	5.90737	5.88728	5.88411	5.91982	5.82299	5.88923	5.70874	5.91576	5.8296	5.849	5.85125	5.78738	6.05593	5.85624	5.84725	5.86196	5.6476	5.7926	5.99571	5.73579	5.73091	5.81865	5.89409	5.84549	5.68342	5.71204	5.68706	5.8107	5.8545	5.93286	5.85723	6.0148	6.04876	5.76182	5.88068	5.71287	5.9814	5.74254	5.86765	5.83137	5.77426	5.8392	5.80012
KLRK1	6.04898	5.95163	5.9472	6.05767	6.17373	6.04985	6.08406	6.14609	5.96694	6.08746	5.85574	6.15259	5.99977	5.95745	6.00518	5.9493	6.03364	6.13812	6.04723	5.91672	5.91958	6.18666	6.02945	5.9607	5.9514	5.96324	5.92576	6.14016	6.01056	6.1811	6.31615	5.93734	5.95303	5.92742	5.91767	6.26247	5.89069	6.06134	5.83466	6.39163	5.81481	5.99209	6.03078	6.04941	6.16932	5.99163	6.01234	5.84524	6.02148
LTA	6.06501	6.42459	8.44774	6.63851	6.47492	6.28559	7.66455	6.09276	6.08385	6.28318	6.18963	6.71823	6.32211	6.56407	6.83251	5.68285	6.01257	6.19219	6.66434	5.72492	6.47119	6.39695	6.10413	5.91049	6.73971	5.97039	6.28891	6.23112	5.85748	6.14016	5.93097	5.84725	6.58241	6.27202	6.62834	7.18517	6.72055	6.1534	6.67652	6.0398	6.81711	6.05593	6.78725	5.99729	6.34074	6.29627	6.02281	6.1811	5.86691
MICB	5.84172	6.35156	6.69307	6.39763	6.84034	8.11134	6.92505	5.75596	7.38439	6.51491	6.76911	7.49081	7.04374	6.47962	6.27705	6.31976	6.37034	8.06431	7.65664	6.53683	8.58924	7.41278	7.55275	6.08598	8.75472	7.18041	6.55934	6.58737	7.05767	6.4099	6.21917	6.38422	7.52466	6.80064	7.52089	8.16712	7.60503	8.3482	7.54535	8.31945	7.03452	6.13627	7.25654	8.33472	6.95408	8.61062	5.97223	6.16972	5.94509
NT5E	6.75862	8.26472	7.89948	6.87529	6.24336	6.57198	6.62176	6.61338	7.27015	7.50732	7.26894	9.15848	6.42122	7.11374	6.85075	7.92576	7.57077	6.50748	6.91253	6.4707	6.14384	7.24394	6.76354	6.43779	6.3894	6.17053	6.78359	6.64559	7.58834	7.76746	6.73971	6.65449	6.05528	6.06156	8.16687	7.04592	7.99599	9.71137	6.51128	6.81801	6.54427	6.77716	7.90695	6.70002	6.07382	9.72006	6.59813	7.85829	6.11416
PVR	7.89663	6.98425	7.17911	6.95745	7.74927	6.34589	6.44162	8.2305	8.87203	6.56636	7.05983	7.25795	6.57046	6.89615	7.29646	6.71877	6.70473	6.90424	6.84787	7.75616	7.30816	8.13704	6.47395	6.49345	7.30287	7.17143	7.85773	6.64616	7.00169	7.31007	7.20926	7.22882	7.19771	7.91241	7.57531	8.10082	6.55474	7.75368	7.09961	7.54265	6.35896	6.89288	7.12939	7.82807	6.81954	8.25115	6.36036	7.19022	6.595
RAET1E	5.97322	5.99718	6.03753	5.90672	5.84756	5.80864	5.66876	6.01956	6.082	6.02289	5.91043	5.84961	6.0089	5.87475	6.08791	5.88445	6.05103	5.99728	5.85362	5.92882	5.83767	5.92329	5.94844	5.84707	5.84262	6.06122	6.66417	6.22096	5.88883	5.69598	5.72806	5.95617	5.92289	5.8013	6.10432	6.90887	6.02658	5.58642	5.79612	5.90042	5.95656	5.79115	5.89534	5.93231	5.98158	5.73105	5.90458	5.92716	5.86971
TMEM173	7.76055	9.29971	10.5089	9.1636	8.90992	8.41032	9.38478	7.54736	9.15124	8.55098	9.86992	10.7282	9.01159	10.2697	9.1691	9.08836	7.41151	7.77492	9.45797	8.08752	8.48212	9.84892	8.02431	8.39545	8.36768	7.81198	9.37981	8.79983	9.03865	9.83077	8.33172	8.50084	8.46471	8.69742	10.0275	9.41652	8.48619	9.26207	7.75429	7.60377	9.38345	8.35098	9.02691	8.09961	8.05376	8.36479	7.99865	8.81048	7.56788
TMIGD2	5.5735	5.4591	5.68117	5.85474	5.46565	5.59872	5.48446	5.73904	5.81173	5.44923	5.62556	5.51948	5.79025	5.77109	5.69516	5.71672	5.56986	5.62936	5.5656	5.90159	5.62381	5.74497	5.66874	5.95047	5.71204	5.63169	5.71204	5.59036	5.78005	5.97131	5.67101	5.92766	5.76262	5.73336	5.45286	5.84147	5.66931	5.47897	5.40735	5.65191	5.4663	5.64559	5.77373	5.57531	5.63865	5.71918	5.77241	5.63749	5.58737
TNFRSF13B	5.70404	5.98664	8.23338	6.60629	6.40463	5.97292	7.49129	5.89409	5.86963	6.07468	5.95373	5.78764	6.25474	6.47249	6.54489	5.90207	6.06824	5.7939	5.8515	5.82934	5.91743	5.82171	5.89676	5.83567	5.80012	6.08194	5.78503	5.77795	6.01078	5.86146	5.91815	5.84599	6.31904	5.94345	5.988	5.84975	5.916	5.73091	6.04265	5.80168	7.0009	6.01547	6.51791	5.89142	6.59902	5.94883	5.78999	6.03474	5.72683
TNFRSF13C	6.62322	6.22863	6.67087	6.37903	6.11832	6.28151	6.29076	6.58616	6.11353	6.19377	6.16671	6.2502	6.3025	6.18982	6.37139	6.0881	6.20007	6.36755	6.27407	6.33593	6.10873	6.1811	6.17433	6.37556	6.20926	6.28263	5.98869	5.84574	6.22901	6.2555	6.64947	6.41988	6.22901	6.0505	6.36019	6.42492	6.36352	6.40531	6.18567	6.32571	6.13525	6.74524	6.38509	6.1536	6.12495	6.60733	6.41363	6.53107	6.54473
TNFRSF14	11.2616	11.189	11.9296	10.3614	10.9763	10.1848	11.152	11.633	10.85	12.234	11.4612	10.8324	11.0308	11.2127	10.8398	11.6929	10.7945	9.90423	10.9161	11.2804	10.0842	11.0142	9.19153	11.1004	11.7084	10.913	9.55386	10.8202	11.3626	11.5009	10.6699	10.9009	11.4487	10.1697	11.0236	10.715	12.242	10.2662	10.4154	10.6255	11.4361	11.4147	10.7608	10.6993	11.7045	9.24793	11.5323	11.3232	11.2085
TNFRSF17	5.69405	6.15522	6.4048	6.50653	6.24317	6.11582	6.2294	5.67638	5.80813	7.03364	5.66931	6.25096	6.79986	6.08194	6.94802	5.62673	6.5598	5.82069	6.30961	5.72601	5.81276	6.23955	5.83264	5.63894	6.39318	6.37504	5.83441	5.80504	5.67525	5.74254	5.78267	5.83188	5.9535	6.4002	7.44128	5.89312	5.9607	5.62761	7.16088	5.90424	7.23112	5.88899	6.99175	6.22439	6.43012	5.50843	5.82018	6.08979	5.8525
TNFRSF18	5.65425	6.19526	6.24754	5.94029	5.8941	6.08766	6.95157	6.18217	5.96962	5.99299	5.85079	6.84951	6.32841	5.97018	6.04324	5.8118	5.77931	5.95646	6.70831	5.91713	5.8873	6.32627	5.78315	5.92255	6.10992	5.87476	5.87162	5.82952	5.7608	5.84989	5.95189	5.66972	6.19789	7.21386	5.95559	6.01806	5.97533	5.72243	5.84053	5.85454	5.80351	5.84271	5.93769	5.75824	5.94453	6.00934	5.88138	5.89035	5.9494
TNFRSF25	7.29883	6.99819	7.43554	7.84258	8.22385	6.84091	7.62877	7.94616	7.71634	7.95848	7.22978	7.51402	8.40956	7.41947	7.86157	8.33588	7.36156	8.36515	7.71948	8.14164	7.87052	7.36545	6.59484	7.67661	7.03047	7.55028	9.13945	7.82181	7.65536	8.06132	7.09245	7.91475	8.34783	7.45412	6.93799	7.92253	7.81667	5.93135	7.33466	6.86276	6.95994	6.45086	7.21784	7.01368	7.23416	7.9391	7.60058	6.91779	8.02973
TNFRSF4	6.45396	6.46233	7.08534	6.33105	6.4398	6.3614	6.98924	6.38052	6.68984	6.22974	6.2181	7.21328	6.57584	6.43594	6.41373	6.33189	6.02416	5.94883	7.10141	6.18684	6.20611	6.61553	6.19782	5.9807	6.84554	6.14479	6.5488	6.04458	6.2719	6.38326	6.48926	6.36609	6.46506	6.4092	6.83109	6.55288	6.34113	6.05724	6.58474	6.29504	6.89453	6.52408	6.57185	6.10082	6.27182	6.51502	6.3557	6.20704	5.89122
TNFRSF8	5.70545	5.83769	5.83824	5.95299	5.7929	5.75285	5.90423	5.8179	5.76683	5.74246	5.70926	6.1627	5.86767	5.90881	5.77628	5.75651	5.83156	5.75405	5.75481	5.79595	6.0088	5.86028	5.82967	5.63712	5.85582	5.63165	5.85968	5.84833	5.84396	5.72278	5.8365	5.65337	5.80456	5.84323	5.75982	5.97396	5.82716	5.80215	5.93345	5.80957	5.89013	5.7841	5.81164	5.75297	5.76086	5.96947	5.82357	5.64665	5.81314
TNFRSF9	5.98254	6.31886	6.18547	6.23093	6.03408	5.86394	6.05983	5.90929	5.76155	5.98162	5.82985	6.63067	5.68454	5.93923	5.96763	6.08873	5.70736	5.97292	6.40837	5.98869	5.89166	6.19535	5.83188	5.62264	6.52497	5.68257	5.87922	5.88777	5.87922	5.88972	5.69822	5.95396	5.81762	6.20653	6.10852	6.47735	5.89942	6.32912	6.24983	5.82299	6.30998	5.70376	6.0468	5.79129	5.94977	6.41092	6.09592	5.85898	5.85175
TNFSF13	6.09255	5.91824	6.17538	6.02593	5.86552	6.21311	5.94233	5.86863	5.99473	6.56448	6.07564	6.39572	6.22707	5.94458	6.1723	5.99959	5.96949	5.93351	6.18712	6.32758	6.3739	6.24976	6.08891	6.05925	6.07499	5.93372	5.95975	6.27547	5.9852	5.91823	5.8332	5.98848	5.93283	6.10687	5.84113	5.95754	6.40771	6.06992	6.03247	5.96152	5.88248	5.99004	6.05543	5.87197	6.18238	6.08584	5.98438	6.08472	6.14896
TNFSF13B	6.75854	7.33746	7.78273	7.11722	7.02603	7.07004	8.37062	6.4852	8.21123	7.08249	7.09362	8.59222	6.65471	7.73197	7.85318	7.17955	6.45881	7.03038	8.43562	6.2806	6.39756	7.28674	6.46242	6.58382	8.31648	6.81603	7.39615	6.7141	6.22208	6.69791	6.34058	6.3043	7.04362	7.47894	8.6191	8.65476	7.52892	8.65925	8.16792	7.03835	7.98682	6.82122	6.85489	6.40976	7.98014	8.19756	6.50807	6.67497	6.76453
TNFSF14	5.87701	5.83643	7.93245	6.31687	6.2521	6.18368	6.74953	5.72901	6.16249	6.30998	6.44907	9.63438	6.59798	6.91229	6.65206	5.99073	6.11061	5.90183	6.34074	6.11645	5.804	6.01525	5.78712	6.01257	6.35403	5.90207	5.96601	6.22342	6.26922	6.37799	5.46369	5.97888	6.13791	6.54782	7.27919	6.64933	6.11312	6.18923	6.17872	5.9697	6.39077	6.16289	5.99141	6.05159	6.25927	6.5245	5.98914	6.15684	5.8999
TNFSF15	7.9382	7.22979	7.90029	7.20073	7.58216	7.2239	7.47745	6.86364	7.6514	7.19684	8.16888	7.68254	8.17091	8.1266	7.61624	7.26128	6.95281	7.35705	7.29677	6.95809	8.05605	7.40827	7.94004	7.51272	6.72603	7.20621	7.11667	7.45459	7.59849	7.62756	7.21522	7.30743	7.12252	7.43698	7.49326	7.13101	7.33068	6.82436	6.53368	7.53095	6.81459	7.05577	7.21806	7.32693	6.70711	7.57816	7.61041	7.87025	7.49992
TNFSF18	5.75995	5.72165	5.4957	5.6642	6.0321	5.99027	5.75007	5.6094	5.92244	5.93192	5.43729	5.51791	5.69181	5.71094	5.89579	5.80038	5.74497	5.9028	5.72356	5.52482	5.71672	5.67779	5.70099	5.77952	6.87762	5.73688	5.488	5.60496	5.36877	5.71094	5.49282	5.7845	5.78869	5.74819	6.00518	5.92386	5.6605	5.75702	5.849	5.78973	5.89482	5.7115	5.84273	5.91145	5.9458	5.65964	5.73336	5.75809	6.09698
TNFSF4	5.84376	7.45059	6.28021	6.14715	6.10419	6.14307	6.12714	5.90098	6.00078	5.95733	5.75112	7.35614	5.93918	6.15397	6.12548	6.05537	5.91018	5.74115	6.57608	7.07031	6.01136	6.1738	5.94232	6.04052	6.60048	5.78654	6.33667	5.89315	5.90364	5.88567	6.06049	5.99955	6.03448	6.01111	6.61834	7.38948	5.93914	6.48973	7.12881	5.72519	6.26951	6.67482	6.14228	5.9325	6.04636	5.85476	5.85801	6.25008	5.73191
TNFSF9	6.16289	6.33002	5.97636	6.07617	5.70376	5.95954	5.7241	5.94439	6.14568	5.96901	6.12309	6.42072	6.04527	6.03254	6.04002	6.14405	5.97062	6.42307	6.14527	5.91121	5.86641	5.98436	6.01257	5.93899	6.06026	5.78241	5.9542	5.95768	5.86814	5.92339	6.10769	5.84298	6.31994	6.32553	5.96786	8.56826	5.93829	6.58842	6.63517	5.8824	6.10622	6.18368	6.39266	5.98755	6.10098	6.02636	6.04592	5.96371	6.12577
ULBP1	5.85624	5.86196	5.77873	5.83314	5.96324	5.98277	5.87725	5.91552	5.83441	5.90448	5.67779	5.73796	5.64357	5.8627	5.99435	5.98391	5.83693	5.78188	5.9905	5.72738	5.78424	5.82883	6.04592	5.67638	6.03364	5.99752	6.19121	5.6565	5.85025	5.8885	6.00203	5.74093	5.76288	6.07617	5.78842	5.87922	5.88728	6.64961	6.30907	6.04614	5.90304	5.84574	5.6427	5.94556	5.84122	5.85025	5.87799	5.774	5.74362
[truncated: 93 more columns]

## Sheet: Immuno effector genes(GSE)
ID	GSM1167341	GSM1167342	GSM1167390	GSM1167433	GSM1167389	GSM1167474	GSM1167471	GSM1167473	GSM1167470	GSM1167472	GSM1167469	GSM1167468	GSM1167467	GSM1167465	GSM1167466	GSM1167464	GSM1167463	GSM1167462	GSM1167461	GSM1167460	GSM1167459	GSM1167458	GSM1167457	GSM1167456	GSM1167455	GSM1167454	GSM1167453	GSM1167451	GSM1167450	GSM1167447	GSM1167448	GSM1167449	GSM1167446	GSM1167444	GSM1167443	GSM1167442	GSM1167452	GSM1167441	GSM1167439	GSM1167440	GSM1167438	GSM1167437	GSM1167445	GSM1167435	GSM1167436	GSM1167434	GSM1167431	GSM1167432	GSM1167430
SETD7	5.84298	6.1179	5.67271	5.8885	5.86716	5.79675	5.8902	5.64357	5.62322	5.80504	5.77479	5.89893	5.89797	5.91025	5.91337	5.76182	5.79103	5.8189	5.97797	5.96116	5.81992	5.78607	5.88582	5.68678	5.71672	5.91145	5.85873	5.56133	5.62322	5.73498	5.8166	6.02104	5.7832	5.75836	5.84021	5.65764	5.92267	5.90953	5.91049	5.87799	5.79883	5.70376	5.95861	6.01992	6.09614	6.06824	5.94626	5.76049	5.77847
CD8A	5.81941	6.91037	7.48414	6.51932	7.14853	6.56773	7.31234	5.99977	6.28318	6.70376	7.31922	7.10423	6.50064	7.65564	6.87221	6.9364	6.75689	5.97751	8.12195	6.64068	6.13175	6.91492	6.03452	6.42442	9.55154	6.44758	6.61235	6.91289	5.7658	6.21839	5.74846	5.72846	7.4839	8.43363	6.95361	8.46074	8.0872	5.83213	7.76746	6.52435	7.55888	7.24108	6.68496	6.48704	7.33851	7.63612	5.7412	6.64501	6.02636
CD8B	5.73241	5.84103	5.67384	5.76902	5.80044	5.85428	5.76658	5.78562	5.68677	5.62428	5.83171	5.85226	5.73751	5.68792	5.76101	5.83351	5.63418	5.70026	6.01365	5.74682	5.7157	6.02217	5.78941	5.75327	6.08696	5.76924	5.74928	5.90589	5.82359	5.60051	5.82357	5.6725	5.65819	5.83578	5.90149	5.75413	5.7974	5.80888	5.76782	5.71724	5.89015	5.74833	5.85431	5.77188	5.73576	5.79447	5.66741	5.72571	5.73332
CXCL10	5.93192	10.2925	11.2464	8.40837	8.14129	8.74251	8.27896	6.0398	12.2034	8.2011	7.36807	6.32193	6.90629	8.93145	8.42269	6.82031	8.97025	6.84862	10.7379	7.52176	6.71053	9.0018	8.03865	5.85225	11.1469	7.85748	7.60014	9.08635	7.97487	8.12231	6.32373	5.97797	10.2296	9.53352	7.41329	12.0019	10.1891	9.94268	11.2347	9.18668	7.84241	7.26134	8.44216	6.33414	7.47727	11.6816	7.01959	6.89348	6.01391
CXCR3	5.82934	6.17911	6.23228	6.192	6.08385	6.19574	7.27845	5.61618	6.02081	6.26903	5.93026	6.25626	5.87184	6.40531	6.25946	5.70681	6.16511	5.49729	6.38785	5.69125	5.96947	5.93617	6.05875	5.74093	6.85137	5.84624	5.67242	5.76766	5.7447	5.69098	5.68874	5.52638	6.18607	6.98048	5.96232	6.34056	6.14364	5.8674	6.1633	5.72765	6.07425	5.91672	6.45845	5.84474	6.10098	6.27296	5.72656	5.96832	6.24869
CCL5	7.10192	8.10206	10.6704	8.63027	9.20774	8.50088	10.78	7.71543	9.53978	8.42611	9.27339	9.28067	8.11599	10.09	9.17168	8.18876	8.52967	7.9832	10.3721	8.88738	7.53338	9.81315	7.59293	7.3591	11.973	8.48164	8.43305	9.28314	7.74085	7.76765	7.06302	6.87929	9.35342	10.7644	10.3454	11.4168	9.91295	9.79862	12.7906	8.67252	10.4076	10.1246	9.52957	8.23214	9.68758	9.28654	6.60125	8.7988	6.72284
GZMA	6.3345	6.96878	7.95263	6.72	7.11197	7.25087	8.54928	6.08661	7.27771	7.35332	7.48551	7.28485	6.51602	7.47614	6.77887	6.36859	6.53325	6.07682	8.23625	6.25191	6.10077	7.50478	6.17812	6.19751	9.48963	6.32841	6.06329	6.35473	5.96947	6.16028	5.77716	5.96	7.22814	8.37517	7.63343	9.06334	7.74032	7.03859	8.46883	6.7909	7.76805	7.08979	7.16289	6.65778	7.34642	7.70016	5.92196	7.02536	5.91001
GZMB	6.12598	6.80051	10.1584	6.74362	6.75902	8.08369	8.32445	6.60184	8.55884	6.89724	7.00349	7.99893	7.02215	7.89348	7.03551	6.16812	6.93534	6.27482	8.10732	6.50843	6.38785	7.44253	7.79032	5.66221	10.1232	6.73958	6.92564	6.72274	5.62615	6.30177	6.0847	5.99163	7.06124	9.71461	7.6962	10.1806	8.01725	7.09656	8.82655	6.51743	7.04789	6.41193	7.17951	6.10455	6.93263	8.2644	5.80632	7.20016	5.61618
GZMM	5.63894	5.89142	6.36212	6.04505	6.10161	5.8885	6.22709	5.65678	5.75275	6.03298	6.19771	6.17832	6.19751	6.18031	6.0354	5.70044	5.83162	5.7115	5.97865	5.69627	5.69349	5.81839	5.62556	5.98891	6.69181	5.99887	5.73579	6.36282	5.97797	5.91743	5.78241	5.87799	5.87848	5.98755	6.13258	6.0237	5.88947	5.8495	5.98823	5.76871	6.10056	5.9674	5.62293	5.86691	5.91169	5.90231	5.76845	5.8485	6.12039
FLT3LG	6.23554	7.21577	7.16952	7.02669	6.96567	7.09455	6.8505	6.4116	6.44361	6.33593	6.9735	6.94369	6.81237	7.25559	6.81019	6.60392	6.17812	6.28817	6.91743	6.31325	6.49121	6.48027	6.57546	6.22323	6.61353	6.7301	6.08937	6.42878	6.70598	6.39506	6.47849	6.31506	6.71507	6.79246	6.39815	6.50573	6.13134	6.37799	6.10957	6.5051	6.15745	6.33485	6.56697	6.30122	6.24413	6.4663	6.9034	6.68846	6.24584
IFNG	5.73985	5.97315	6.43912	6.03056	6.07125	6.66249	6.01369	5.62088	6.55934	5.89845	5.87946	5.7412	5.99141	5.90665	6.08194	5.76262	5.92576	5.88068	6.42375	5.94907	5.63605	5.69599	5.67582	5.75221	8.54832	5.96347	5.6314	5.91241	5.78215	5.79129	5.73715	5.77873	5.69181	7.57319	5.51602	8.0284	6.32319	5.67299	6.43396	5.77873	5.97888	5.61883	5.57501	5.65878	5.82807	6.71425	5.8339	5.83314	5.81044
PRF1	5.83567	6.21276	7.60489	6.25039	6.71163	6.35226	6.75315	6.41363	7.02846	6.08044	6.58931	7.21004	6.14221	7.12701	6.27165	6.35843	6.1536	6.00563	6.82769	6.38319	6.0072	6.52482	5.9331	5.92884	7.53395	6.24089	5.7211	6.5267	6.15583	5.83895	5.76977	6.14486	6.22632	7.3213	6.53714	7.34252	6.55413	6.50351	6.89166	5.90231	6.75622	6.29646	6.28577	6.01056	6.21393	6.90917	5.86987	6.15684	6.44029
C1QB	6.8885	10.4075	9.98402	9.31712	9.35687	9.2363	9.72722	7.75288	9.95913	8.84624	9.44493	12.3146	9.04772	10.316	9.31712	8.30182	8.16651	8.31261	11.6986	8.35843	8.88612	9.92757	8.6685	6.92849	10.6139	8.77561	8.85275	8.90286	6.84637	8.42756	7.69488	8.04439	9.29565	10.3349	10.9443	10.0761	10.0721	10.881	9.53113	8.23558	9.10696	8.5012	9.33648	7.33092	9.29163	10.6508	7.84021	8.58774	7.39575
CRTAM	5.6153	5.84172	5.66534	5.71918	5.93286	5.54071	5.7996	5.8495	5.59991	5.52105	5.84348	5.59096	5.77057	5.64443	5.76262	5.51602	5.75782	5.78424	5.67412	5.44294	5.68032	5.6642	5.43729	5.64961	5.88484	5.64443	5.44294	5.76739	5.73552	5.88362	5.41007	5.69877	5.70515	5.57501	5.82222	5.7137	5.79598	5.75836	5.54288	5.64126	5.74066	5.849	5.70984	5.76977	5.85674	5.67412	5.67751	5.79572	5.66277
IL7R	5.86597	8.18953	10.8909	8.16895	9.42132	7.10518	8.46933	5.9024	7.54506	6.7816	6.56796	10.7284	7.89544	8.83672	8.41657	6.54442	6.52527	6.23444	7.77428	6.60438	6.31679	8.39498	6.25259	6.04784	7.851	7.10494	6.64476	6.12171	6.46475	7.06081	6.30845	7.13452	7.16384	7.57019	8.74882	8.16665	6.62508	8.38284	7.88823	7.19118	9.72054	7.48858	7.84661	7.31129	7.91133	12.3172	6.30809	7.76462	5.90135
NCR1	5.71891	5.94603	5.34305	5.72547	5.53854	5.56285	5.80323	5.69293	5.5601	5.85375	5.61265	5.64703	5.55582	5.62556	5.48414	5.6453	5.45154	5.55643	5.71067	5.62702	5.58195	5.75275	5.60526	5.44427	5.68089	5.62556	5.53076	5.80658	5.53947	5.7211	5.84474	5.58526	5.47054	5.64241	5.50048	5.58616	5.49921	6.06846	5.68089	5.46467	5.52951	5.57016	5.7879	5.50112	5.8953	5.64039	5.51223	5.87283	5.61353
SPON2	5.62848	7.41591	5.70957	7.31079	6.19456	5.80529	6.49153	5.65535	6.66974	5.60348	5.848	9.72006	5.66306	6.8116	6.30031	6.06975	5.76447	5.90881	6.71177	5.73173	6.25795	7.11082	6.08831	5.95954	5.87234	5.98937	5.74873	5.72356	5.93946	6.21451	6.0492	5.88509	6.4663	5.99095	6.63067	6.55398	5.55244	6.08916	5.97361	5.66021	6.26847	8.92086	5.87061	5.88117	6.21665	6.49089	5.8632	5.78947	5.96878
C1QA	5.81634	7.19328	7.7271	7.10287	6.848	6.97315	7.29921	6.31306	7.3419	6.8591	7.22304	9.24034	6.87836	7.56613	7.01547	6.40344	6.34607	6.75569	8.53745	6.71356	6.99401	7.37773	6.55505	6.29241	8.02054	6.96947	6.46891	6.72615	6.25077	6.50494	6.55505	6.68804	7.20535	8.25016	8.65302	7.70321	7.53908	8.49773	7.23189	6.65392	7.24745	6.48655	6.85997	6.09929	7.29618	8.33436	6.39043	6.76858	6.17752
CLEC5A	5.94767	5.99277	6.60095	5.73823	5.59902	6.37817	5.90809	5.86047	6.48848	5.96047	5.86814	9.172	5.86617	5.93168	5.71534	6.08364	5.65249	5.69209	6.18626	5.59066	5.62702	6.45582	5.71973	5.88191	6.7416	5.71809	5.80297	5.82629	5.94111	5.98208	5.49345	5.65163	6.13689	6.44609	5.9542	7.12081	5.97613	7.04767	6.27072	5.58857	5.88728	5.67271	5.91049	5.75836	5.71727	6.23266	5.97016	5.83238	5.61412
CSF1R	7.88185	9.76618	10.8911	9.44677	8.67363	8.23726	10.4372	8.08369	8.73566	8.87363	9.19628	12.0735	8.3267	9.83837	9.01243	8.57769	7.49594	7.75141	10.8034	8.07938	8.35526	9.91352	7.60666	7.24041	9.42488	7.86567	8.51826	8.05637	8.06372	8.47812	8.07296	8.49813	8.8744	8.97519	11.5289	9.33434	9.0212	10.914	9.18197	7.4957	10.0734	9.30145	9.68238	7.8399	9.57766	8.62589	7.70453	8.00635	7.82222
CYBB	5.95466	6.95977	8.48273	6.69891	6.49857	7.14751	7.74732	5.90256	6.58781	6.72874	6.35878	8.98302	6.73863	6.94087	6.97499	6.35473	6.36387	6.03694	8.37921	6.00966	6.12516	7.475	6.06846	6.10748	7.92576	6.52607	6.35103	6.3411	6.26097	6.43579	6.22226	6.49889	6.57622	7.5238	8.17313	7.13863	6.89736	8.92202	7.27473	6.33735	7.22255	6.53403	6.98891	6.23247	7.0649	7.66775	6.15056	6.39146	6.19358
LILRA2	5.2211	5.85798	5.95629	5.32337	5.77689	6.07082	6.33432	5.51286	5.94883	5.86146	5.77083	7.53807	5.75141	5.9991	5.60999	5.79338	5.87725	5.66164	5.85025	5.77162	5.64674	5.78503	5.64097	5.69377	6.18963	5.73064	5.69877	5.77584	5.85025	5.64068	5.84147	5.66647	5.86592	5.67242	6.74066	5.71397	5.59186	6.7828	5.85075	5.74685	6.07275	5.88826	5.61853	5.78869	5.95745	5.71067	5.64097	5.8212	5.66249
MARCO	5.91767	5.79155	6.0063	6.18468	5.87897	7.27547	5.81506	5.74766	6.19219	5.94322	5.87332	8.35098	5.69181	5.58316	5.75676	5.60881	5.74066	5.84298	6.27854	5.83086	5.91767	6.63735	5.91361	5.9644	6.28707	5.70404	5.84474	5.69544	6.15198	5.71864	5.89506	5.99639	6.03386	8.26505	6.85947	5.98982	6.09782	7.71005	5.82375	5.79545	5.77505	5.58737	5.72819	5.70072	5.76713	5.9331	5.80504	5.95861	5.7021
MMP8	5.45845	5.36422	5.57682	5.47897	5.6094	5.80993	5.46173	5.72465	5.7811	5.55305	5.89482	6.89555	5.57864	5.70404	5.66306	5.59036	5.67469	5.5741	5.80142	5.66761	5.55059	5.83996	5.56041	5.85375	5.8189	5.77716	5.64126	5.64588	5.81762	5.59723	5.58616	5.77558	5.74792	5.61765	5.5738	5.66306	5.72219	5.8485	6.0332	5.99729	5.60822	5.6401	5.91886	5.76686	5.55028	5.68482	5.67694	5.66221	5.67271
MS4A6A	6.49073	8.10051	8.35491	7.95524	7.8315	7.38051	9.29526	6.98959	8.11103	7.98003	8.20447	9.87177	7.42492	8.50331	8.48651	7.37452	7.03551	6.85549	9.60179	6.81737	7.29756	8.43095	6.98982	6.71342	9.56839	7.88319	7.2949	7.16138	6.61427	7.42467	6.70487	7.09592	7.71445	8.29117	10.1451	8.80064	7.9263	9.88247	9.1086	7.75616	10.0562	8.30373	8.47942	7.31967	8.791	8.26903	6.51869	7.03705	6.82922
CCL4	5.81634	5.39849	5.66959	5.82883	5.84725	5.92148	5.73227	5.74389	5.66334	5.78346	5.68398	5.75114	5.66164	5.75569	5.6279	5.7498	5.79779	5.88923	5.85	5.63575	5.73796	5.75355	5.61559	5.70763	5.73471	5.56255	6.11977	5.56621	5.87897	5.93074	5.80581	5.8089	5.64674	5.80038	5.64328	5.67666	5.85	5.59872	5.70404	5.66619	5.69766	5.68201	5.851	5.94205	5.79649	5.90977	5.58676	5.76474	5.87135
CTLA4	5.76607	6.30232	6.60496	6.06329	6.06436	6.24279	6.59036	5.8107	6.2034	6.0148	5.76792	6.82642	6.30615	5.99118	6.18527	6.0054	6.09761	5.86617	6.72874	5.88557	5.79986	6.17373	5.76102	5.66903	6.98766	5.96	6.0343	6.00135	5.82604	5.95257	5.68398	5.79805	6.16169	6.58826	5.89093	6.51948	6.12247	5.82731	6.4451	5.86938	6.81737	5.75516	6.2182	5.90569	6.25946	6.60748	5.81455	6.01837	6.00068
SLAMF1	5.67553	6.21975	6.94755	6.32589	6.49025	6.33038	6.87283	5.92766	5.94064	6.30961	5.80941	6.67143	6.3978	6.29425	6.28854	5.94205	5.75649	5.92861	6.72792	5.60615	5.85325	6.16451	5.86888	5.88679	6.7703	6.16952	5.94158	5.82502	5.84172	6.0468	5.84348	5.7252	6.09128	6.42122	6.44361	6.6669	5.96855	5.75676	6.81121	6.00203	7.04418	5.84925	6.29481	5.97499	6.31904	5.99413	5.5157	6.08023	5.79831
FGL2	6.02967	8.25489	8.43333	9.05479	7.8351	7.23141	9.2741	6.00023	7.78463	7.13525	7.50875	10.1891	7.33467	8.78336	8.00113	6.56362	6.58616	6.91097	9.11749	6.54751	6.58842	7.8545	6.57984	6.374	9.29932	7.35588	6.71122	7.12081	6.79533	6.75315	6.25531	7.23419	7.27724	7.92606	9.39817	8.97593	7.62293	8.70753	8.66167	7.1811	9.66775	7.79889	8.63887	7.09159	9.03069	7.76029	6.40582	6.92991	7.25484
IL21R	5.8004	5.94567	5.84249	5.93804	5.87381	5.9905	5.91323	5.90519	5.89855	5.99751	5.84245	5.8823	5.92422	5.80757	5.97025	5.81628	5.90121	5.97816	5.85471	5.88396	5.91093	5.96463	5.92837	5.82283	6.00244	5.89236	5.73933	5.78183	5.91516	5.90983	5.81247	6.00371	5.81716	5.77614	5.94391	5.88298	5.95695	5.89174	5.98129	5.79705	5.83614	5.89056	5.82335	5.77255	5.74023	5.93907	5.81963	5.71745	5.86257
LILRB4	6.01615	5.86937	6.49303	5.85511	6.00779	5.98871	6.15662	5.89274	6.4499	6.00873	5.98318	7.64374	5.93867	6.07371	5.91516	5.6745	5.89629	5.90837	6.13962	5.8765	5.72574	6.20919	5.97886	5.86026	6.58049	6.16333	5.87698	6.09843	5.87942	5.86678	5.85415	5.72882	5.97461	6.47329	6.47183	6.23167	5.99222	6.37845	6.23958	5.92077	5.87745	5.83667	5.90645	5.77889	5.86298	6.25213	5.94461	5.94497	5.7484
SLAMF8	5.66021	6.03958	6.16068	6.22014	5.92172	6.30907	6.80349	5.97085	6.50732	6.46761	6.06544	9.27449	6.31832	6.57652	6.47297	6.0268	6.14547	6.0009	6.8846	5.60881	5.86864	6.76182	6.06329	5.89506	7.43279	6.30031	6.04527	6.04352	6.12019	6.07639	5.84223	6.17971	6.34501	7.30861	6.90653	6.80219	6.60407	7.44402	6.89821	6.21101	6.59664	5.93192	7.04527	5.49409	6.37452	6.9465	5.68004	5.88679	5.65249
SLC15A3	8.45874	9.12624	9.50311	8.60873	8.3565	9.05319	9.64303	10.7905	8.7057	8.4746	8.05028	10.8113	9.00649	9.34056	8.70784	8.2353	7.31705	8.03568	10.1021	7.35685	7.94322	9.09845	10.3939	7.9421	9.58735	8.68321	8.29581	9.20046	8.80216	7.72062	8.52313	7.91271	8.43821	8.68426	10.108	10.3492	8.99432	9.25569	10.0159	8.48148	8.79688	8.32107	8.61945	8.01753	8.06221	9.83714	8.28993	7.595	8.03804
[truncated: 93 more columns]

## Sheet: Immune checkpoints(GSE)
id	GSM1167451_Treat	GSM1167333_Treat	GSM1167413_Treat	GSM1167470_Treat	GSM1167450_Treat	GSM1167358_Treat	GSM1167473_Treat	GSM1167361_Treat	GSM1167442_Treat	GSM1167355_Treat	GSM1167417_Treat	GSM1167390_Treat	GSM1167376_Treat	GSM1167456_Treat	GSM1167375_Treat	GSM1167366_Treat	GSM1167437_Treat	GSM1167415_Treat	GSM1167347_Treat	GSM1167349_Treat	GSM1167455_Treat	GSM1167381_Treat	GSM1167447_Treat	GSM1167369_Treat	GSM1167337_Treat	GSM1167444_Treat	GSM1167418_Treat	GSM1167432_Treat	GSM1167353_Treat	GSM1167373_Treat	GSM1167464_Treat	GSM1167420_Treat	GSM1167352_Treat	GSM1167406_Treat	GSM1167397_Treat	GSM1167364_Treat	GSM1167469_Treat	GSM1167408_Treat	GSM1167430_Treat	GSM1167345_Treat	GSM1167446_Treat	GSM1167458_Treat	GSM1167463_Treat	GSM1167416_Treat	GSM1167356_Treat	GSM1167474_Treat	GSM1167438_Treat	GSM1167419_Treat	GSM1167367_Treat
LAG3	6.27128	6.66064	7.74059	6.31052	6.88252	6.62542	6.74295	6.53419	7.77479	6.69975	6.5489	7.15775	6.71809	7.12474	6.49362	6.34979	6.18923	6.57107	8.29852	6.30287	5.97705	6.63561	6.39609	6.22342	8.07692	6.13278	6.34216	6.76408	5.94696	6.25984	5.96878	6.0063	7.01525	8.31007	6.41058	7.8495	8.53815	6.77847	7.66917	6.30415	6.43129	6.79974	6.50748	6.09635	6.13791	8.06523	6.21218	6.29737	5.98345
CTLA4	5.76607	6.30232	6.60496	6.06329	6.06436	6.24279	6.59036	5.8107	6.2034	6.0148	5.76792	6.82642	6.30615	5.99118	6.18527	6.0054	6.09761	5.86617	6.72874	5.88557	5.79986	6.17373	5.76102	5.66903	6.98766	5.96	6.0343	6.00135	5.82604	5.95257	5.68398	5.79805	6.16169	6.58826	5.89093	6.51948	6.12247	5.82731	6.4451	5.86938	6.81737	5.75516	6.2182	5.90569	6.25946	6.60748	5.81455	6.01837	6.00068
ICOS	6.02614	6.48059	7.01201	6.67115	6.82489	6.52058	7.26866	5.98982	6.89978	6.73349	6.39506	7.18636	6.57168	6.42021	6.80813	6.28983	6.09887	6.29168	7.72908	6.23611	6.05463	6.65378	6.13791	5.7845	7.48196	6.52403	6.63023	6.19692	6.23304	6.3427	6.13422	6.2211	6.87603	6.99808	5.92005	7.67426	6.68664	6.02945	7.12122	6.87344	7.12216	6.09635	6.57001	6.15987	6.5008	7.30788	6.22901	6.52466	6.4065
CD80	5.71973	6.08513	6.33217	6.10832	5.88899	6.10852	6.08087	5.88606	6.31597	6.03342	5.65535	6.20692	5.95163	5.87258	6.07895	5.83466	5.91695	5.91648	6.73037	5.70072	5.45943	5.96532	5.8392	5.8107	6.7241	5.96625	5.58556	6.08236	6.11603	5.87135	5.79701	6.03716	6.00988	6.07232	5.72356	6.10999	6.37347	6.66605	6.36859	5.81711	6.04111	5.57713	6.13853	5.9479	5.82706	6.62366	6.04549	5.96116	5.82629
PDCD1LG2	5.51033	5.58225	5.85823	5.54473	5.64789	5.65907	5.64357	5.5472	5.73606	5.51822	5.48349	5.63517	5.62	5.82324	5.65019	5.851	5.7241	5.76924	5.80323	5.66078	5.66107	5.67525	5.63692	5.59036	5.88582	5.91958	5.64068	6.03562	5.65019	5.72819	5.59186	5.59276	5.58526	5.52231	5.92267	5.95722	5.69599	6.393	5.95163	5.87012	6.03056	5.47249	6.00585	5.97636	5.59902	6.10308	5.78031	5.6017	5.44162
ICOSLG	6.79935	6.61014	6.68972	6.49713	7.10045	7.12474	6.72438	6.95257	6.66761	6.33789	6.94111	7.11103	6.80851	6.44659	6.57652	6.45385	6.46826	6.40922	6.97739	6.36702	6.8679	6.36352	6.13648	6.62702	6.22304	7.71651	6.44079	5.96185	6.06781	6.21354	6.8268	6.42694	6.0995	6.69181	6.94615	5.74631	6.4814	6.46352	7.71473	6.4165	6.49649	6.50144	6.7845	6.73484	6.61397	6.62512	6.644	6.7412	6.36859
KIR3DL1	5.82478	5.92995	5.8717	5.80109	6.04005	5.89804	6.0148	5.86006	5.88203	5.89291	5.8908	5.78559	5.91715	5.71588	5.78608	5.89279	5.58534	5.80944	5.89069	5.81499	5.85041	5.87264	5.97704	5.88119	5.83284	5.77855	5.90072	5.84436	5.85743	5.8201	5.78656	5.87731	5.81306	5.93123	6.01651	5.9947	5.86113	5.79417	5.74301	5.72778	5.89452	5.82832	5.91151	5.78433	5.77275	5.80559	5.82316	5.79897	5.70529
CD86	5.82731	6.3203	6.34056	6.1471	5.91815	6.1467	6.38439	5.81044	6.35421	6.20926	5.85972	8.13858	6.0813	6.2636	6.20809	5.75275	5.78712	5.75007	6.58961	5.94345	5.81686	6.14853	5.75702	6.03188	7.25106	5.99367	5.72165	6.01792	5.92553	5.98436	5.98573	5.91025	6.10873	6.08321	7.3067	7.05767	5.98664	7.30287	6.76633	5.72656	6.9305	6.35173	6.0332	5.83036	6.31452	6.44609	5.99865	6.03408	5.95629
PDCD1	5.73985	5.90183	6.87283	6.08534	6.00652	6.04963	6.14119	5.7498	5.91934	5.99458	5.98573	6.49521	5.92315	5.96232	6.03232	5.96717	5.89409	5.51917	6.25588	5.86096	5.68594	5.62906	5.80323	5.88557	6.27984	5.6094	5.76713	5.61559	5.80813	6.0555	5.92291	5.76951	5.95791	6.64775	6.03672	6.0054	6.82209	5.7703	5.93593	5.95699	5.96347	5.98664	5.89191	5.76394	5.4192	6.14303	5.6427	5.86814	5.75516
LAIR1	10.4526	10.1229	10.8988	10.5098	10.6037	10.6878	10.6982	10.6545	10.7309	10.5621	10.5747	11.3572	10.6475	10.7888	10.7375	10.4337	10.5108	10.77	10.8982	10.5819	10.6413	10.6849	10.5873	10.6054	10.5311	10.6032	10.4758	10.4519	10.6195	10.4546	10.343	10.37	10.4507	10.8193	11.072	10.6806	10.4858	10.92	10.7363	10.8033	10.5279	10.6092	10.3154	10.4289	10.6867	10.6856	10.4597	10.2903	10.4222
CD276	5.99951	6.07838	6.11024	6.06331	6.02586	6.14117	6.2915	5.997	6.12784	6.09016	6.03743	6.71945	5.96295	6.11502	6.06189	5.98163	6.22465	6.30108	6.06302	5.93636	6.32255	6.03143	6.20207	6.18547	6.26628	6.34709	5.90339	6.22404	6.2469	6.02696	6.09396	6.14537	6.01293	6.1955	6.17801	6.00386	6.06356	6.49633	6.26659	6.11493	6.07847	6.07742	6.05797	6.14853	6.05028	6.32948	6.10417	6.128	6.31118
CD40	7.15206	7.28883	7.31928	6.36277	6.19957	6.39499	6.52629	5.88563	6.41824	6.98846	6.45755	7.08373	5.9211	6.60208	7.07479	6.89242	5.93833	6.77032	6.77052	6.35213	6.58882	6.43293	6.15219	6.30368	6.36706	6.55687	5.98235	7.13058	7.52439	6.01197	6.46931	6.47436	6.49446	6.61336	6.57881	6.64373	6.90641	6.2517	6.16777	6.05177	6.50588	6.53247	6.28831	6.10477	7.08905	6.43013	6.49147	6.04689	5.8552
CD244	6.16792	5.75275	5.94462	5.69237	5.74685	5.78529	5.86963	5.68986	6.05832	5.89603	5.72301	5.9782	5.72165	5.88923	5.91672	5.93121	5.82043	6.00225	5.78293	5.90497	5.72982	5.854	5.75862	5.7241	6.06674	5.90231	5.89239	5.87799	5.75809	5.76527	6.30104	5.84373	6.13155	5.98299	6.03342	5.99661	5.93334	5.89166	5.99932	6.00158	6.07017	6.00607	5.8485	5.65764	5.94017	5.88044	6.04723	5.83769	5.74039
CD274	5.67807	5.81147	6.2077	6.00764	5.86617	5.8334	5.91289	5.89724	6.22863	6.04658	5.87529	6.0813	5.77584	6.0457	5.70819	5.68734	5.70183	5.97636	5.85624	5.99503	5.69877	5.87455	5.8824	5.96417	5.96993	5.86864	5.70984	5.77347	5.8999	5.90569	5.99503	5.94392	6.02835	6.17592	5.82196	6.74698	5.80504	6.14445	6.10098	5.92457	5.67356	5.70542	6.03826	5.89433	5.75649	7.92142	5.77689	5.53543	5.61883
HAVCR2	6.66149	9.10539	8.87089	8.06598	7.86134	8.7137	9.17814	8.26505	8.93885	8.69077	8.51302	10.8233	7.35861	7.99808	8.54195	7.7226	7.57924	7.57448	9.96907	7.7115	7.49177	9.51201	7.28651	7.04221	10.0348	8.37064	8.96099	7.68531	7.2572	7.93328	7.69021	7.72499	8.32733	9.70421	9.81136	9.7434	9.21517	10.6652	9.35504	7.74792	8.84254	7.93127	8.72137	7.06264	8.32513	9.05889	7.48341	7.53559	6.94977
BTLA	6.04583	6.10177	6.29672	6.11863	6.2988	6.04412	6.56402	5.96827	5.91481	6.13441	5.98578	6.25338	6.01905	6.10804	6.29034	5.9438	6.04676	5.90275	6.28949	6.16957	5.88337	5.89231	5.98563	6.03095	6.59446	5.96918	6.05903	6.0618	5.91115	5.93414	5.96299	5.84106	6.03318	6.24108	6.14429	6.30669	6.22329	6.01384	6.3018	6.2546	6.45559	5.93175	6.41423	5.97336	6.27302	5.87488	6.05748	5.95292	5.81747
LGALS9	6.29118	6.83558	9.22489	7.28282	8.53063	9.70844	7.29127	7.02722	7.85881	7.66912	8.2019	8.70867	8.96211	8.33815	7.89713	8.20724	7.27081	7.16293	8.18915	6.6829	6.38183	7.87306	6.58477	7.8458	7.89181	6.68096	6.63684	8.97049	7.93559	7.49351	8.08822	7.35704	7.72879	6.60071	6.82699	6.32785	8.28866	7.559	6.99804	6.61835	6.81349	6.19338	6.5634	6.86644	6.43813	6.97538	8.64429	6.65153	8.03113
TMIGD2	5.5735	5.4591	5.68117	5.85474	5.46565	5.59872	5.48446	5.73904	5.81173	5.44923	5.62556	5.51948	5.79025	5.77109	5.69516	5.71672	5.56986	5.62936	5.5656	5.90159	5.62381	5.74497	5.66874	5.95047	5.71204	5.63169	5.71204	5.59036	5.78005	5.97131	5.67101	5.92766	5.76262	5.73336	5.45286	5.84147	5.66931	5.47897	5.40735	5.65191	5.4663	5.64559	5.77373	5.57531	5.63865	5.71918	5.77241	5.63749	5.58737
CD40LG	5.95791	5.63256	6.35138	6.09761	6.04308	5.80736	6.30907	5.60496	5.9357	6.10455	5.86196	5.94696	6.07767	6.02281	6.0072	5.6343	5.63865	6.00473	5.85624	5.58646	5.73362	5.79155	5.65449	5.65821	5.8392	5.78136	5.8535	5.69961	5.69822	6.04483	5.91001	5.60466	6.01636	5.90231	5.92077	5.7339	5.8885	5.80761	5.78895	5.81711	5.92908	5.88484	5.84474	5.75462	5.71204	5.82477	5.75275	5.67553	5.84649
ADORA2A	6.49426	6.31958	7.19997	6.85474	6.5697	6.42626	7.15208	6.2538	6.27426	6.17792	6.41903	8.22574	6.6669	6.63329	6.80632	6.34607	6.3067	6.43729	6.96924	6.42895	6.43446	6.24146	6.36894	6.20437	6.73457	6.02592	6.41718	5.88557	6.67596	6.6703	6.72315	6.15522	6.62805	7.46671	6.89409	6.83162	6.52278	6.26285	7.09508	6.74564	7.10664	6.51207	6.57471	6.32355	6.60703	6.49585	6.45516	6.67793	6.17951
VTCN1	7.502	9.02531	6.98698	8.4395	9.05889	9.34056	8.24184	7.52199	6.55612	7.36071	8.88307	5.6907	9.74554	8.1632	7.4957	5.99027	6.08406	7.4632	6.86034	8.16249	8.96437	6.96763	5.61648	5.82222	8.42928	8.5012	5.68061	7.55175	6.58826	6.7654	7.94292	5.82782	8.03172	7.69516	7.00574	5.62117	7.05072	5.52168	10.3192	9.79468	7.83453	7.02059	5.73362	9.48351	8.75358	5.90135	6.03144	6.49905	5.94158
CD200R1	5.90031	6.14007	6.46823	6.00216	5.98775	6.00029	5.76651	5.92783	5.79674	5.84777	5.94323	6.09025	5.90588	5.84056	5.78686	5.90349	5.82895	5.79612	6.03045	5.90493	5.87537	5.88144	5.70833	5.86385	6.14796	5.80394	5.8981	6.24753	5.95664	5.87488	5.88458	5.99725	5.96842	5.89979	6.20655	5.95792	5.9789	6.09041	6.12786	5.80976	6.21472	5.84123	5.99591	5.77507	6.15347	5.83415	5.81175	5.85613	5.85524
CD200	6.06738	6.14474	5.90316	6.40425	5.85444	6.05451	6.20729	6.02706	6.3043	5.99686	6.06955	6.01962	5.99393	6.1942	6.14335	5.77317	6.0596	5.96093	5.94689	6.01181	5.81641	5.96853	5.7098	5.8386	6.27546	6.03934	5.87806	6.04732	6.28864	6.09522	5.84966	6.07628	5.91525	5.83831	6.67119	5.70866	5.81944	6.13066	6.01188	6.08953	6.52572	6.17221	6.08758	6.1053	6.18106	6.0588	5.9903	6.07595	5.86457
NRP1	7.08544	7.62393	7.34617	7.31791	7.09836	7.06198	7.48601	5.93589	7.0287	6.59768	6.63978	9.42098	6.80858	8.1063	7.20505	6.74013	6.5817	6.16003	7.34831	6.66784	8.31328	7.44878	6.73388	6.92529	7.44613	7.69774	6.43459	6.36699	6.60185	7.22948	6.44961	7.07756	6.96973	6.58484	8.19135	7.56793	6.60534	10.2896	6.9295	7.38439	8.25031	7.78109	7.13994	9.02377	7.38282	9.36724	6.28389	6.95051	6.64229
CEACAM1	8.89203	8.97862	9.45199	8.14507	7.56354	9.89286	8.1917	6.96255	9.95177	8.72492	8.72741	6.85175	7.68853	8.54797	8.51519	8.82893	8.44012	9.10811	8.00546	8.24022	7.63263	8.76868	7.79422	8.11832	9.76967	8.76617	6.82413	8.37821	9.92702	9.77411	10.6547	8.09101	7.69808	8.51724	8.54994	9.78839	7.99396	7.0505	8.0655	8.23405	8.19668	9.02904	7.9424	9.23589	7.4759	6.96278	8.00697	9.15434	7.85773
SETD7	5.84298	6.1179	5.67271	5.8885	5.86716	5.79675	5.8902	5.64357	5.62322	5.80504	5.77479	5.89893	5.89797	5.91025	5.91337	5.76182	5.79103	5.8189	5.97797	5.96116	5.81992	5.78607	5.88582	5.68678	5.71672	5.91145	5.85873	5.56133	5.62322	5.73498	5.8166	6.02104	5.7832	5.75836	5.84021	5.65764	5.92267	5.90953	5.91049	5.87799	5.79883	5.70376	5.95861	6.01992	6.09614	6.06824	5.94626	5.76049	5.77847
[truncated: 93 more columns]
