# Supplementary material for: Lysine N-methyltransferase SETD7 promotes bladder cancer progression and immune escape via STAT3/PD-L1 cascade
Source: Int J Biol Sci. 2023 Jul 16;19(12):3744–61. doi: 10.7150/ijbs.87182 (PMC10411476; doi:10.7150/ijbs.87182)
Supplement: Supplementary file 3 — Supplementary table 2. [file ijbsv19p3744s3.xls]

## Sheet: Infiltrated immune cells(TCGA)
ID	TCGA-CF-A3MF-01_con	TCGA-XF-AAMH-01_con	TCGA-C4-A0EZ-01_con	TCGA-DK-A6AW-01_con	TCGA-GD-A6C6-01_con	TCGA-E7-A519-01_con	TCGA-BT-A20P-01_con	TCGA-GC-A6I3-01_con	TCGA-DK-A1A7-01_con	TCGA-KQ-A41O-01_con	TCGA-CF-A47S-01_con	TCGA-CF-A47Y-01_con	TCGA-CF-A8HX-01_con	TCGA-GU-A763-01_con	TCGA-E7-A8O8-01_con	TCGA-CF-A9FH-01_con	TCGA-DK-AA6W-01_con	TCGA-CF-A9FF-01_con	TCGA-CF-A5UA-01_con	TCGA-E7-A7PW-01_con	TCGA-UY-A78O-01_con	TCGA-E7-A85H-01_con	TCGA-BT-A20V-01_con	TCGA-CF-A3MI-01_con	TCGA-ZF-A9RD-01_con	TCGA-HQ-A2OE-01_con	TCGA-CF-A47W-01_con	TCGA-CF-A47T-01_con	TCGA-BT-A2LB-01_con	TCGA-CF-A47V-01_con	TCGA-FD-A5BT-01_con	TCGA-KQ-A41R-01_con	TCGA-E7-A7DU-01_con	TCGA-S5-A6DX-01_con	TCGA-FD-A5C1-01_con	TCGA-E5-A4U1-01_con	TCGA-G2-A2EL-01_con	TCGA-GU-AATP-01_con	TCGA-S5-AA26-01_con	TCGA-DK-A1AD-01_con	TCGA-KQ-A41Q-01_con	TCGA-ZF-A9R0-01_con	TCGA-E7-A5KF-01_con	TCGA-UY-A9PB-01_con	TCGA-4Z-AA83-01_con	TCGA-FD-A43Y-01_con	TCGA-XF-A9T2-01_con	TCGA-ZF-AA4T-01_con	TCGA-FJ-A3Z9-01_con
Activated.CD4.T.cell	0.642845	0.474288	0.737034	0.876561	0.711107	0.736155	0.782989	0.723461	0.711107	0.589826	0.772779	0.717334	0.70105	0.736155	0.76244	0.70105	0.704353	0.824001	0.76244	0.78692	0.74516	0.846926	0.801263	0.775981	0.846926	0.676505	0.736155	0.675315	0.772779	0.714378	0.846926	0.68101	0.675315	0.693168	0.78692	0.759242	0.739119	0.759242	0.70597	0.749157	0.758853	0.758853	0.70807	0.74516	0.859629	0.78692	0.554878	0.684777	0.784291
Activated.CD8.T.cell	0.688205	0.539453	0.543623	0.758853	0.530877	0.545914	0.532146	0.70105	0.768181	0.572428	0.662973	0.688205	0.351141	0.815792	0.70105	0.531349	0.407395	0.70807	0.64912	0.829177	0.356184	0.578493	0.739119	0.703432	0.714378	0.548428	0.622318	0.526095	0.532146	0.553155	0.670436	0.49566	0.584083	0.596002	0.598185	0.739119	0.629225	0.579023	0.5006	0.674768	0.438571	0.596002	0.584083	0.679989	0.584784	0.502643	0.645025	0.326128	0.665979
Activated.dendritic.cell	0.939394	0.939394	0.969697	0.969697	0.969697	0.969697	0.969697	0.969697	0.969697	0.848485	0.939394	0.939394	0.969697	0.969697	0.969697	0.909091	0.969697	0.878788	0.969697	0.939394	0.969697	0.969697	1	0.969697	0.969697	0.969697	0.969697	0.909091	0.939394	0.909091	0.969697	0.969697	0.969697	0.969697	0.939394	0.818182	0.969697	0.939394	0.909091	0.969697	0.939394	0.969697	0.909091	0.939394	0.939394	0.969697	0.909091	0.848485	0.878788
CD56dim.natural.killer.cell	0.181818	0.242424	0.151515	0.0909091	0.151515	0.212121	0.030303	0.272727	0.272727	0.212121	0.151515	0.121212	0.121212	0.0606061	0.333333	0.151515	0.333333	0.242424	0.0909091	0.0909091	0.333333	0.272727	0.151515	0.0606061	0.242424	0.242424	0.242424	0.0909091	0.181818	0.212121	0.272727	0.181818	0.121212	0.212121	0.151515	0.121212	0.272727	0.212121	0.272727	0.212121	0.181818	0.212121	0.181818	0.212121	0.242424	0.242424	0.424242	0.242424	0.242424
Immature.B.cell	0.424242	0.454545	0.484848	0.393939	0.818182	0.636364	0.636364	0.787879	0.787879	0.484848	0.545455	0.424242	0.666667	0.454545	0.575758	0.69697	0.878788	0.757576	0.727273	0.545455	0.818182	0.757576	0.787879	0.484848	0.818182	0.848485	0.636364	0.515152	0.69697	0.545455	0.69697	0.636364	0.363636	0.69697	0.787879	0.515152	0.575758	0.606061	0.484848	0.818182	0.757576	0.818182	0.636364	0.727273	0.727273	0.666667	0.515152	0.666667	0.575758
Macrophage	0.787879	0.606061	0.606061	0.818182	0.757576	0.878788	0.909091	0.69697	0.545455	0.727273	0.818182	0.787879	0.909091	0.878788	0.818182	0.969697	0.606061	0.848485	0.757576	0.727273	0.757576	0.575758	0.878788	0.909091	0.575758	0.636364	0.848485	0.757576	0.818182	0.848485	0.878788	0.878788	0.818182	0.818182	0.727273	0.939394	0.69697	0.848485	0.787879	0.636364	0.848485	0.606061	0.878788	0.666667	0.545455	0.818182	0.727273	0.757576	0.848485
Natural.killer.T.cell	0.0606061	0	0.030303	0.030303	0.0909091	0.0606061	0.121212	0.030303	0.0606061	0.333333	0.030303	0.0606061	0.272727	0.030303	0.0909091	0.030303	0	0.0606061	0.030303	0	0.0606061	0.030303	0.030303	0.0909091	0.0606061	0.0606061	0.272727	0.181818	0.0606061	0.121212	0.030303	0.030303	0.0909091	0.030303	0.030303	0.212121	0.0606061	0.030303	0.0606061	0.121212	0.121212	0.030303	0.030303	0.030303	0.121212	0.030303	0.030303	0	0.030303
Natural.killer.cell	0.212121	0.030303	0.181818	0.181818	0.030303	0.0909091	0.151515	0.121212	0.121212	0.272727	0.0606061	0.181818	0.0909091	0.121212	0.121212	0.242424	0.0606061	0.181818	0.121212	0.121212	0.121212	0.0909091	0.0606061	0.242424	0.151515	0.151515	0.181818	0	0.0909091	0.0909091	0.121212	0.0909091	0.181818	0.181818	0.121212	0.181818	0.181818	0.121212	0.030303	0.151515	0.0909091	0.0909091	0.272727	0.0606061	0.030303	0.121212	0.151515	0.0909091	0.606061
Regulatory.T.cell	0.382273	0.346489	0.656127	0.380728	0.663968	0.382089	0.46744	0.531633	0.330296	0.419248	0.361708	0.292187	0.501673	0.387695	0.358234	0.382089	0.602976	0.258571	0.332349	0.294308	0.480178	0.442028	0.469834	0.336527	0.377592	0.402283	0.337489	0.366718	0.4436	0.328298	0.492871	0.520344	0.403565	0.664989	0.565154	0.346725	0.276582	0.477156	0.527003	0.346789	0.570957	0.368818	0.35404	0.544526	0.477894	0.524534	0.394972	0.346489	0.401469
T.follicular.helper.cell	0.818182	0.69697	0.545455	0.727273	0.727273	0.848485	0.787879	0.515152	0.636364	0.666667	0.636364	0.757576	0.787879	0.757576	0.757576	0.727273	0.909091	0.424242	0.848485	0.666667	0.848485	0.69697	0.757576	0.818182	0.787879	0.818182	0.818182	0.606061	0.787879	0.787879	0.787879	0.727273	0.727273	0.636364	0.818182	0.575758	0.454545	0.666667	0.727273	0.69697	0.666667	0.787879	0.666667	0.787879	0.848485	0.787879	0.787879	0.606061	0.727273
Central.memory.CD8.T.cell	0.555388	0.735192	0.484381	0.50923	0.459506	0.567353	0.693195	0.501944	0.565637	0.85722	0.449481	0.673068	0.432388	0.742311	0.436949	0.628451	0.439166	0.525079	0.652435	0.66876	0.266807	0.534809	0.441308	0.513515	0.368407	0.394653	0.578799	0.551266	0.330689	0.487038	0.437426	0.369924	0.549499	0.405434	0.337375	0.652736	0.541951	0.492829	0.532965	0.390421	0.419081	0.470138	0.483333	0.331919	0.315162	0.287587	0.621854	0.519721	0.355432
Effector.memory.CD8.T.cell	0.5796	0.801263	0.440489	0.674768	0.513126	0.447851	0.488306	0.564869	0.596002	0.69391	0.574204	0.625086	0.282836	0.612547	0.564869	0.500948	0.378441	0.562594	0.581457	0.674768	0.251755	0.625086	0.673157	0.567167	0.5796	0.532146	0.587502	0.457307	0.516034	0.536174	0.484808	0.299577	0.567167	0.531349	0.532146	0.640959	0.5796	0.508691	0.34508	0.562594	0.505213	0.484808	0.500948	0.612547	0.460627	0.519334	0.735613	0.550386	0.361654
[truncated: 206 more columns]

## Sheet: Immunomodulators(TCGA)
ID	TCGA-ZF-A9R5-01	TCGA-E7-A7PW-01	TCGA-4Z-AA7N-01	TCGA-DK-A2I1-01	TCGA-GC-A3RC-01	TCGA-ZF-AA52-01	TCGA-E7-A541-01	TCGA-GV-A3QK-01	TCGA-CF-A47W-01	TCGA-ZF-A9RL-01	TCGA-UY-A9PA-01	TCGA-ZF-AA4R-01	TCGA-YF-AA3M-01	TCGA-E7-A7DV-01	TCGA-DK-AA76-01	TCGA-ZF-AA4N-01	TCGA-CF-A47V-01	TCGA-K4-A4AC-01	TCGA-BL-A0C8-01	TCGA-CU-A0YO-01	TCGA-R3-A69X-01	TCGA-UY-A9PB-01	TCGA-ZF-A9RD-01	TCGA-FD-A5BV-01	TCGA-XF-AAN2-01	TCGA-K4-A54R-01	TCGA-G2-A2EO-01	TCGA-XF-A8HB-01	TCGA-XF-AAMH-01	TCGA-KQ-A41Q-01	TCGA-CF-A9FM-01	TCGA-XF-A9SV-01	TCGA-BT-A3PJ-01	TCGA-CF-A3MF-01	TCGA-GD-A3OQ-01	TCGA-XF-AAMR-01	TCGA-BT-A42C-01	TCGA-DK-A1AC-01	TCGA-FD-A5C1-01	TCGA-BT-A3PH-01	TCGA-FJ-A3ZF-01	TCGA-FD-A3SM-01	TCGA-FD-A3B7-01	TCGA-UY-A9PH-01	TCGA-BT-A42E-01	TCGA-XF-A9T4-01	TCGA-4Z-AA83-01	TCGA-FD-A3SQ-01	TCGA-FD-A3SO-01
CCL1	0	0.0456097	0.139299	0.208632	0.0678231	0	0	0.0995288	0	0	0	0	0.0588162	0.0549742	0	0.0868918	0	0.0400757	0	0.153679	0.095437	0.0450301	0.201357	0	0	0.090949	0.179548	0	0	0	0	0	0	0	0	0.0161227	0	0.0809214	0.181975	0	0	0.0311982	0.196348	0.243923	0.028295	0.064462	0.0491027	0	0
CCL2	0.814509	2.42002	48.7273	17.8931	1.62748	37.4786	7.8329	2.66272	1.60094	0.141161	0.638517	6.02785	4.34801	80.8866	0.778049	12.8859	3.61976	3.48824	3.70986	9.05886	12.2992	20.1075	21.7279	10.9454	3.81852	11.766	5.95151	0.287793	1.47624	2.84544	12.2435	2.78623	2.93777	1.29516	4.15411	9.95796	12.0529	97.9899	15.7525	2.71358	1.50597	3.44091	24.557	15.5236	39.1944	2.47877	3.51285	30.7762	11.5556
CCL3	0.593283	1.13859	5.63012	6.57824	6.78595	21.1716	4.86877	1.26203	0.174439	0.136471	2.46921	1.61384	0.81571	15.3575	0.0847765	3.01272	0.766371	1.98501	0.567046	0.974329	2.26902	9.76026	6.75539	0.529471	4.54534	6.63112	8.60868	0.0450079	0.542788	0.671087	4.41054	0.678557	6.97802	0.0289357	0.812953	1.07329	0.280726	10.1754	8.7683	0.52959	0.161589	0.53158	13.9935	3.26211	7.3326	1.35379	2.82127	0.729374	5.20294
CCL4	0.545254	0.930151	9.3341	5.42703	7.88404	11.87	6.88766	1.6963	0.230858	0.200677	5.92859	1.65566	1.02812	11.3874	0.0498646	4.75921	0.637361	2.31177	0.265308	1.60062	1.57559	10.0098	10.0705	0.249143	7.48111	8.29354	7.64761	0.107547	0.358147	0.403697	3.8137	0.685987	5.49318	0	0.546688	2.19828	0.328711	11.8664	9.04457	0.8816	0.0924047	0.618067	20.054	5.73844	7.83949	2.39761	3.84818	0.672766	3.76467
CCL5	5.24667	4.89303	33.3786	20.235	37.1107	20.0472	67.9705	20.7607	3.27489	2.12383	29.5828	10.0313	3.50034	75.3242	0.43559	15.1564	5.72281	30.2523	3.07313	12.8615	17.4005	98.3448	92.4772	1.42302	38.0729	97.6595	66.264	1.73441	0.990141	2.0345	2.74679	10.0292	12.0027	3.18793	2.55677	4.68395	17.1156	40.7555	116.079	21.9385	1.65875	30.8433	539.753	68.2378	95.9284	5.01416	4.26804	15.2131	14.2126
CCL7	0	0.0625746	0.573335	0.674697	0.255889	1.02937	0.111269	0.0682747	0	0	0.0333955	0.064973	0.322773	10.5591	0	0.774878	0	0.329893	0.446206	0.0263552	0.370984	7.32086	0.460422	0.0733284	1.31812	3.49379	0.320232	0	0.144563	0.0264038	0.0806556	0.0489457	0.16012	0.0250464	0.308933	0.0995387	0.0719977	0.388573	4.51888	0.0691932	0	0.17121	0.923592	1.38044	0.0388195	0.132659	0.0673669	0.344365	0.381256
CCL8	0.0878633	0.556721	2.97553	4.1977	1.06667	3.92798	0.685353	0.735929	0.0964467	0.0404218	0.388537	0.644758	0.220899	36.8806	0.0803528	7.30194	0.58051	0.733757	0.997552	0.775586	1.12012	13.2972	4.03331	0.401474	2.56959	3.18098	1.78699	0.0399932	0.346275	0.234912	1.39837	0.334973	1.20541	0.274259	0.387616	0.976416	1.24416	2.70996	6.33901	0.733991	0.0638155	0.278285	4.925	4.38017	1.34164	0.63552	0.576305	0.565621	5.23477
CCL11	0.0410734	0.700673	3.01887	9.33727	0	38.6204	8.12079	0.38225	0.354246	0.02362	0.186971	8.52248	4.7114	16.212	0.328672	0.166858	0.0347911	1.51716	0.142753	9.69645	15.4468	4.66944	7.47553	8.62142	1.91682	13.1486	12.7472	0.405072	0.732282	4.5404	0.150522	1.09613	0.213444	0.941525	0.425542	2.38837	1.39643	7.63646	12.6998	3.0853	0.783085	5.73421	6.89456	8.06325	0.310484	0.660192	0.134703	30.3154	11.9687
CCL13	0.0520778	0.380742	2.42258	13.8708	17.0325	48.0186	2.3414	5.97173	0.0612486	0	1.32079	2.47085	0.531903	99.967	0.684628	2.05518	0.661686	4.34908	1.44799	4.00902	11.0209	10.1181	7.84417	2.49114	3.72657	13.6977	7.89386	0.0987689	1.00178	3.07925	2.34473	0.595631	2.76042	0.431792	2.00157	17.4518	0.0547597	1.55744	26.7867	0.964822	0.520085	0.412358	47.5723	27.0224	1.55499	2.33184	1.74208	0.67516	1.32905
CCL14	0.0610071	0.0908567	1.19825	0.221296	0	0.255278	0.425932	0.0811088	0.196649	0.109148	0.0528975	0.0171526	0.0213026	0.0149333	0	0.00786784	0.00574176	0.0217725	0.196327	0.514865	0.627955	0.0244642	0.218789	0.309733	0	0	0	0.00514239	0.0508852	0.167291	0.198732	0.0646072	0	0.6546	0.00906186	0.995634	0.0142553	0	0.0725004	0	0.438994	0.0847475	0.132071	0.0441733	0.0256204	0.00389125	0.186738	0.218186	0.0880685
CCL15	0.0142046	0.467324	2.03519	1.56085	0	0.0345122	0.0461662	0.15108	2.27201	1.02924	4.0644	0.161745	0.1116	0.041724	0.113666	0	1.76869	0	5.01915	2.42025	0.0120724	0.0170883	0.0509416	2.29196	0	0.051771	0.109018	0.0215519	0.466509	3.08201	8.31402	2.73478	0.00984212	6.80319	0.38928	0.0489469	0.278806	0	0.0552456	0.0287085	17.0486	0	0.021289	0.138849	0.0859007	0	4.15535	0.165104	0.0131821
CCL16	0	0.123858	0.165497	0.0101172	0.0115113	0.0154355	0.0137651	0.033785	0.039849	0.0146135	0.0330508	0.0160756	0	0.00933048	0	0.0147477	0.0107625	0	0.04416	0.0130416	0.032396	0.0458563	0.0683505	0	0	0	0.0121895	0	0.0238451	0.117591	0.0133039	0.0242203	0	0.0619696	0	0.257224	0.00890682	0	0.0123542	0	0.076903	0.0211804	0.0380858	0.0206999	0	0.00729386	0.0166679	0.0681621	0.0353738
CCL17	0.67907	1.61135	7.51493	5.37868	2.16947	13.0256	1.20032	24.7088	0.560457	1.76757	0.790234	1.58267	0.11232	0.104983	1.59342	0	2.05863	0.114797	0.20703	7.11683	5.19423	0.859929	0.961317	1.02068	0.27799	3.47366	1.85154	1.81662	0.167685	8.23253	4.45327	0.476905	0.445753	1.91746	2.86676	0.631179	1.72873	0.437846	3.23187	4.14144	1.57914	0.714941	6.26721	3.08602	1.13472	0.389821	7.45474	0.798889	0.132671
CCL18	0.713787	1.46891	9.23818	59.9301	44.1607	28.5959	2.38861	14.3507	0	0	1.13466	1.90652	4.66083	10.1921	0.48958	2.89051	0.188101	14.9108	10.2724	6.38214	51.4568	45.74	40.8153	0.74743	10.1414	102.461	217.256	0.0360998	14.8394	1.76159	1.46154	0.937326	7.1548	0.0309449	3.23374	30.0072	0.0444767	6.27538	86.0444	5.73842	0.220811	0.528828	155.547	46.4889	7.12231	3.35996	1.60222	3.40372	20.196
CCL19	2.68077	0.764506	268.249	16.3273	1.39522	1.83621	3.52217	4.72051	0.313048	0.0656009	0.185459	0.0721644	0.0896247	0.439794	0.130405	0.364118	1.35278	1.00762	0.0330395	11.4454	29.9581	7.65083	28.1261	0.203611	0.443639	1.87095	2.59917	0.0216351	0.187324	0.175957	0.806244	4.78396	0.474246	0.445097	0.0762502	15.269	0.299875	1.3564	10.6481	0.0576387	0.15535	4.61138	32.0782	13.9385	5.49731	1.48979	1.49646	7.90458	4.10221
CCL20	0.263995	2.91522	0.644736	2.08894	0.478348	1.08239	0.375379	16.3316	0.0258737	0.132838	3.26187	2.9017	1.73707	1.29646	2.69722	16.5849	0.838562	8.77976	0	21.5759	0.294483	1.23067	16.5683	0.164921	0.718676	0.841904	1.50376	0.38803	0.278685	4.02114	67.809	0.188713	80.5641	2.73608	8.34876	0.0994975	22.4386	37.7869	5.50276	1.11157	0.419434	0.220036	21.3781	0.725776	99.6806	8.89392	6.06051	1.12118	301.83
CCL21	0.647507	0.0876654	134.719	62.8436	4.2802	12.2361	2.59809	0.127535	0	0	0	17.75	2.07257	21.5556	0	0.417532	0.710978	7.29204	2.66719	6.67074	44.2492	5.97204	4.55828	9.82794	2.4995	8.82796	54.7106	1.0552	1.59773	1.23303	0.0753309	0.502859	147.007	0.210536	0.336628	38.8914	0.1513	0.0691276	79.4909	0.145407	0	2.09878	1.94089	23.3248	3.28124	39.7859	0.0629195	7.76202	31.4691
CCL22	0.854893	0.405613	8.55899	1.34938	1.89858	1.70947	2.63095	12.9198	0.0771131	0.104415	1.69242	0.555165	0.0832142	0.116668	0.337288	0.342465	1.62129	0.502198	0.333057	8.61946	5.00239	1.66554	2.53682	0.604953	0.988578	1.90257	1.34272	0.734633	0.702801	2.79288	3.01015	0.605697	1.52017	0.575613	2.57901	1.19267	1.30993	0.556089	11.9535	4.23541	0.627323	0.737763	4.48443	2.84713	1.02368	1.27248	5.88522	1.4949	0.659957
CCL23	0.0600518	0.10976	1.28502	1.05197	0.625664	1.532	0.845754	0.259476	0.565014	0.0345338	0.117156	0.0759779	0.0943609	10.8041	0.0343241	0.104553	0	0.321474	0.278284	0.462287	1.25042	0.541825	1.13065	0.385868	0.326959	1.05787	1.41147	0	0.140874	0.0926279	0.345828	0	0.228849	0	0.200699	3.11688	0.105241	0.129825	2.16042	0.0202282	0.127213	0	1.39504	1.76101	0.136184	0.0517093	0.393886	0.241615	0.25078
CCL24	0.143657	0.218808	1.00241	3.17427	7.809	0.392667	1.55633	0.620724	0.563182	0.247837	0.700656	0.45439	0.338598	2.66371	0	0.291799	0	1.15356	0.166429	0.147452	17.3067	0.777699	7.98553	1.79488	0.0558684	0.305424	0.723546	0.054491	0.471801	0	0	0.0684605	0.89584	0	0.192047	0.85082	0.151055	0.0517617	1.22221	0.0725856	0.0652118	0.0898021	1.99157	0.936159	8.49748	0.144317	0.141339	2.79365	0.466606
CCL25	0	0.136506	0.125073	0.107043	0.0202989	0.0816567	0.0242734	0.0595764	0	0.0773083	0.0291409	0	0.0352065	0.0164533	0	0.026006	0	0	0	0	0	0.107817	0.241058	0	0	0	0.107475	0.424936	0	0	0.02346	0	0.0465734	0.0437108	0	0	0.0314125	0.0484383	0.0653563	0	0.0271221	0	0.436543	0.146009	0.0508108	0	0	0.200328	0
CCL26	0.0313869	0.53543	0.0584028	0.949696	0.0853073	0.686333	0.0680068	0.0417288	0.0492186	0	0	0.635374	0.049319	1.54426	0.0358799	1.38436	0.0531723	0.436859	0.109087	0.16108	0.666887	0.604143	1.01306	0	0.146476	0.571974	0.331222	0.0714326	0.294518	0.193653	0	0.598302	0.0434949	0	0.0629389	0.986912	0.0880085	0.678548	1.8616	0.0211451	0.037994	0.418568	6.16235	0.102268	0.640605	0.180177	0.164696	0.420944	0.407784
CCL27	0	0	0	0	0	0	0	0	0	0	0	0	0	0	0	0	0	0	0	0	0	0	0	0	0	0	0	0	0	0	0	0	0	0.0214435	0	0	0.0154102	0	0	0	0	0	0	0	0	0	0	0	0
CCL28	1.65557	1.66518	0.79293	0.448519	0.213004	2.98709	0.116742	0.517708	0.441651	2.81675	0.968322	4.09631	0.354041	0.838077	1.89816	0.477559	0.0539362	1.74632	4.4602	0.769211	2.22298	3.12304	1.51947	0.279763	1.37152	0.981863	2.02999	2.04743	0.0275769	1.49593	1.51295	0.149391	5.03645	0.0430007	1.55188	0.333346	1.49361	0.688297	0.085726	0.20129	0.240133	1.57993	0.880924	0.510707	0.144402	0.0534238	0.0321273	0.604359	0.636375
CX3CL1	0.966661	1.54343	8.33882	1.82843	0.885838	17.6374	1.14756	1.11037	1.05412	1.71667	37.6451	8.69238	0.954429	0.418844	0.707056	0.838274	7.73631	1.40771	2.87482	30.0168	3.21698	8.83098	13.5149	1.54425	1.11196	16.6439	2.30599	17.482	3.06873	2.80308	30.0116	1.49673	1.86821	1.73773	23.0109	8.9512	1.69277	3.16807	13.9401	1.03798	1.44139	1.56509	36.5747	2.08168	2.47494	36.5074	2.67707	23.3259	0.635858
CXCL1	0.872002	1.97924	3.21333	3.36277	4.80205	51.1387	7.39086	16.8443	0.040218	0.334307	3.42464	9.86447	5.1584	37.2406	3.73323	60.0728	10.4856	43.4772	0.534827	15.3209	5.30402	48.2761	121.656	3.97956	7.63358	3.38589	9.49741	23.763	0.802198	3.92082	24.0075	0.0977781	319.193	0.550382	54.2292	23.4198	165.079	115.39	20.5483	8.01712	0.144881	2.03789	70.509	7.60453	196.652	75.0666	85.1429	10.5483	12.6938
CXCL2	0.280682	0.486017	6.51471	1.32921	1.11085	6.67604	1.37637	2.90677	0.0810795	0.0339813	2.61304	3.64466	1.94987	5.15291	0.591062	40.7405	0.800845	4.27046	0.753037	6.29265	2.93793	16.7056	16.2381	3.10084	3.83775	2.71004	7.97901	1.6026	0.457445	2.49132	3.80511	0.0844803	48.8248	0.25938	10.2496	2.86976	27.0387	125.512	26.7599	0.69666	0.035765	0.357073	3.88567	2.71958	76.4275	3.51934	2.5193	1.61141	11.0908
CXCL3	0.119833	0.109513	0.576027	0.198787	0.778056	3.76072	0.822211	0.56425	0.00782973	0	0.272747	0.416937	0.706112	2.87461	0.536533	16.656	0.135339	0.972941	0.196674	3.53621	0.152768	2.73906	3.49176	0.884071	0.652444	0.885636	0.689774	0.59848	0.103075	0.25672	1.5684	0.0380713	17.4156	0.0389635	1.6487	0.283888	3.98313	53.8712	1.61181	0.316195	0.0725294	0.0832326	1.93817	0.927326	4.09896	2.10384	0.537098	0.366071	0.426293
CXCL5	0.0174619	0.0425547	0.048738	0.243322	4.66692	11.296	0.23647	3.87699	0	0	0.181688	0.0331393	0.288102	89.6647	2.5451	0.0304019	0.00739551	0.542174	0.546206	1.90882	0.0593629	11.4908	3.92961	1.2467	2.30892	2.19568	0.410427	0	0.163853	0.493796	3.08079	0.133145	61.9956	0.00851655	0.414352	0.0526498	1.0527	1.48486	1.36677	0.164695	0.0105689	0.167374	29.5273	0.327153	0.356396	0.511225	1.74092	0.163933	1.38552
CXCL6	0.548141	0.210268	0.925509	0.501122	0.726512	32.3207	0.615831	1.83538	0.00795885	0.408616	1.91431	0.475184	2.05757	0.372706	0.638212	1.08394	0.98879	0.326039	0.0235196	4.74061	0.724674	0.54952	1.94759	0.753707	0.268439	0.764588	2.13266	2.87233	0.0857245	0.344459	16.5698	0	8.34853	0.0297045	20.4906	39.9581	5.01654	2.42856	0.375053	1.01894	0.00614379	0.862973	15.8524	1.27336	0.828707	25.9013	0.439428	0.381183	0.499263
CXCL8	0.233869	1.223	22.0486	1.29578	24.3133	74.224	9.24785	20.9294	0.0152807	0.145698	9.69549	4.93155	9.34024	6.57621	2.27246	72.4322	3.61529	10.8921	0.666064	51.9303	2.36032	30.3271	48.0692	5.64922	22.2377	10.9743	6.8057	2.55779	0.740646	2.57525	62.3411	1.07737	92.6016	1.02657	151.855	4.24347	193.8	75.0603	23.6303	39.9142	0.188734	2.58278	55.125	2.85757	114.654	50.2387	79.3192	3.05812	12.7146
CXCL9	1.13222	2.51286	40.3897	25.9578	72.0012	4.73547	9.08563	3.72557	0.158524	0.613895	9.12994	17.1796	0.330401	17.959	0.0369799	10.1378	1.0892	27.6558	0.3654	7.20519	7.84933	63.9982	41.1411	0.473463	56.5119	63.0971	56.5677	0.227003	0.508441	0.174641	1.74438	1.14079	73.2047	0.0946643	2.76772	0.358795	0.34015	31.4999	46.3706	0.800905	0.440536	3.04676	53.9252	94.9552	49.017	50.2599	1.81415	2.3934	19.1831
CXCL10	0.81024	14.7403	15.1115	35.6938	70.1282	7.50816	48.2782	12.2502	0.310253	1.32198	72.786	43.5557	1.39158	75.2181	0.366183	20.0992	16.3119	139.02	6.15597	19.7854	7.9111	430.447	63.6562	0.591927	81.6629	57.3901	33.5688	0.972034	2.74057	0.290643	4.99157	1.5445	309.646	0.330842	30.1396	0.754807	4.29285	38.8892	303.07	0.977457	1.88177	3.53367	106.523	76.6525	332.249	200.175	51.7108	8.52475	31.8427
CXCL11	0.0812966	4.33034	1.79365	3.88397	10.9848	0.973504	7.0459	1.17348	0.136589	0.280506	17.1139	6.72978	0.0912452	7.76945	0.146039	1.94113	0.462359	39.5538	1.58766	7.48614	0.305985	67.6086	22.8869	0.248751	33.0074	5.75667	5.11406	0.475768	0.58848	0.0835981	0.36481	0.442769	155.983	0.0226572	6.00848	0.150073	1.15606	2.70326	84.5797	2.02645	0.238996	0.329118	35.0298	13.358	29.656	71.2494	5.33233	1.68219	2.716
CXCL12	28.5841	0.262145	13.0407	4.31745	0.194909	19.544	0.861181	0.545385	0.0914882	1.03588	0.0284551	7.06317	1.64441	9.36926	0.241766	37.9938	0.250182	0.585605	8.09396	2.94926	9.074	3.78131	2.5304	0.833074	1.48048	5.84312	3.01543	0.254495	1.19413	1.07239	0.122176	4.90033	1.24305	0.241866	0.641016	11.5205	0.858854	2.01807	5.80393	1.17177	0.242769	10.4671	12.9767	9.16031	0.372114	5.32306	1.31065	3.24394	3.93548
CXCL13	0.495522	1.41514	103.182	19.9254	6.83218	0.319798	9.46164	8.61581	0.0242826	0.231529	6.16283	1.9004	0.145992	1.6261	0.070807	8.3217	0.327914	3.39873	0	1.22385	29.9142	49.0124	29.6551	0	17.7292	36.5906	45.7406	0.0352421	0.145304	0.955407	0.178352	0.678912	6.30886	0.0604193	6.76925	0.466894	0.662155	23.233	41.5107	0.114754	0.131214	0.955086	25.6218	29.4406	10.734	9.20924	1.17819	11.2838	10.0018
CXCL14	7.86508	8.68132	29.7082	20.9588	280.968	7.2376	46.1774	19.3917	22.7228	9.45884	2.46614	30.733	1.32225	2.37288	6.19493	11.5382	50.4076	18.4153	3.53555	17.9192	14.3321	7.45069	6.90072	22.7176	0.174536	8.39659	18.1262	13.4314	2642.92	0.403811	13.2985	59.564	0.0155481	6.99341	6.96708	45.5485	10.7594	32.3493	9.31651	7.61917	19.4761	12.0448	4.85971	5.62987	0.670025	2.1963	48.2174	77.8354	0.520607
CXCL16	7.20132	4.77397	21.4278	16.5139	30.4296	150.264	17.8802	18.1097	8.92961	7.51626	39.1148	21.6039	9.95724	45.4217	11.4961	10.0615	10.7822	13.5097	9.31679	27.1811	31.0197	53.0962	28.7271	10.4074	60.6014	18.0179	15.6053	16.4074	3.38611	5.92905	27.6945	12.6085	39.4613	2.19709	14.5625	18.1943	16.5175	9.15016	60.2881	15.3078	6.46593	36.7073	20.4388	28.6195	28.9989	16.6951	19.2266	21.5639	22.8603
CXCL17	9.33702	17.1226	3.64121	6.52944	5.63942	204.013	9.85292	166.765	0.96442	205.281	87.0184	22.8248	32.2714	2.17604	9.71492	0.346106	7.34059	3.89095	46.6797	109.093	108.309	2.24204	41.9401	0.15967	110.341	78.0457	55.0861	307.622	5.61358	0.709082	13.1718	121.107	2.97002	43.5391	36.6865	41.9676	109.858	3.02179	8.51684	486.976	14.867	5.77845	0.628464	341.119	27.542	7.59592	14.4733	166.381	25.9774
XCL1	0.0324201	6.10336	1.65895	1.61342	0.0734296	0.0590772	0.351228	1.10989	0.101678	3.69146	0.0843316	1.49716	1.45186	1.63081	3.20578	3.95113	0.590418	1.61405	1.108	0.449233	1.03326	0.526526	2.00562	0.0231464	1.66428	0.610496	2.25492	0.0245947	5.78005	3.70051	0.11881	1.0815	0.999619	0	0.0433405	1.59194	0.909056	2.0092	1.70223	0	6.12218	0.432347	0.789577	3.40672	1.12733	0.176803	3.1897	0.0724669	0.0752158
XCL2	0.156879	2.29389	1.9704	0.780723	0.284257	0.190581	0.722316	0.703924	0.246006	0.451079	0.459085	0.396968	0.431388	0.403209	0.358672	1.13805	0.265767	0.293936	0.227183	0.120767	0.333325	0.660547	1.26588	0.0560021	0.183031	1.28649	2.67142	0.0595061	0.441621	1.93584	0.0821307	0.224284	0.353271	0	0.0524305	0.929125	0.137465	1.27183	0.91522	0	0.545971	0.294201	0.999264	2.23632	0.859767	0.337712	0.411594	0.175332	0.218379
CCR1	0.348899	0.237284	2.70253	3.54696	4.70466	2.41497	3.10299	3.61379	0.0636184	4.49807	1.67793	1.18057	0.458986	15.3429	0.315365	2.04366	1.3677	2.07625	6.52368	1.5324	3.60659	7.50636	3.30272	0.579297	2.99142	4.30774	1.54126	0.276994	0.555799	0.342089	0.56072	1.99523	2.70981	1.37715	2.15313	2.90778	0.489155	2.19267	3.92889	7.82226	1.10988	1.04148	9.08403	6.56976	3.78438	1.62558	1.00054	3.41694	4.18659
CCR2	0.290864	0.159127	1.13767	0.661722	0.285028	0.980726	0.437298	0.264379	0.065159	0.034136	0.0849246	0.120164	0.046637	0.527446	0.027143	0.0964585	0.175983	0.184307	0.213186	0.444776	1.97763	1.02832	0.478985	0	0.277022	0.663467	0.404326	0.00900641	0.0111401	0.0244162	0.26726	0.0905227	0.0493556	0.0347415	0.0515808	0.393752	0.0374502	0.782811	0.507911	0.0199952	0.0431135	0.148427	1.35228	1.27653	0.170513	0.156749	0.124592	0.254754	0.523327
CCR3	0.012421	0.0832428	0.0693369	0.484626	0.236317	0.0679023	0.0605543	0.293119	0.0340861	0.421433	0.218091	1.0922	0.0487937	0.196107	0.198788	0.627141	0.1736	0.119688	8.27423	0.0446221	0.1214	1.02358	0.189318	0.0798124	0.115933	1.22985	0.0417066	0.0141344	1.34035	0.0447044	0.149564	0.177579	0.193642	0.0484641	0.610232	0.141779	0.243799	0.0268528	0.241545	2.12128	0.394688	0.238113	0.646904	0.991553	0.0938936	0.210344	0.0407354	0.288747	0.144086
CCR4	0.486856	0.0959646	10.9509	0.24514	0.434594	0.19135	0.426608	2.37969	0.00561363	0.0247037	0.363164	0.0905844	0.0562507	0.0157729	0.0327383	0.157893	0.097033	0.176307	0.0331783	1.29339	2.37921	0.732121	0.860164	0.24536	0.178201	0.617572	0.425856	0.0651779	0	0.103073	0.427305	0.109183	0.312531	0.0139677	0.215355	0.302222	0.145548	1.74905	0.37592	0.139879	0.112669	0.244666	2.07098	1.53967	0.638635	0.209611	0.30055	0.499312	0.571407
CCR5	0.959504	0.360307	4.41294	1.8836	2.84842	1.01168	3.22962	1.06706	0.0851675	0.34009	1.50694	0.435197	0.123271	2.619	0.0482894	1.13471	0.25558	1.05314	0.475402	1.5547	2.55926	6.01834	2.83508	0	2.58155	2.69062	1.83522	0.169386	0.0679509	0.124109	0.549719	0.460132	1.55544	0.0588644	0.367063	0.431485	0.203052	3.45723	3.14503	0.134161	0.514999	0.397352	8.37054	3.88337	2.29454	0.675516	0.403733	1.30033	2.06648
CCR6	0.0209741	0.00638924	0.692735	0.0167008	0.0142515	0.00636997	0.0397645	0.027885	0	0	0.0136395	0	0	0.00385053	0.00599414	0.0121723	0	0.011228	0.0060747	0.0645845	0.0356515	0.0252322	0	0	0.0163137	0.0127406	0.0150912	0	0	0	0.0274514	0	0.0290652	0.0102295	0.00700975	0.0112928	0	0.0113359	0.0152952	0	0	0.0043704	0.0275054	0.0256275	0.0198185	0.0301005	0.0206357	0.0234412	0.0340625
CCR7	0.839361	0.850508	55.256	54.1712	0.67239	0.772809	2.52699	19.6873	3.83091	23.9007	0.517111	0.1565	14.9939	0.220598	0.222204	0.523014	1.53422	0.321628	5.83448	8.40676	4.09998	2.01953	4.341	9.89103	0.151188	10.6052	0.70353	0.227893	4.38576	68.1686	11.7952	50.8297	0.569336	7.64454	0.572857	0.608909	1.67227	2.10748	2.25939	0.499995	25.8826	0.228289	4.34998	8.1903	1.39589	0.603564	26.1132	11.5573	1.18071
CCR8	0.0336254	0.0204863	2.81556	0.401616	1.00531	0.0204245	0.218571	0.759983	0	0	0.153067	0.0850861	0.0528364	0.0740775	0.0576583	0.136601	0.0712057	0.342012	0	0.448678	1.6861	0.505649	0.150738	0.24007	0.235385	0.408511	0.258069	0	0.0157761	0.0172887	0.105623	0.0320487	0.605761	0	0.191045	0.210011	0.153214	1.28426	0.212515	0	0.122111	0.126118	1.41108	0.821714	0.762548	0.183376	0.220552	0.54116	0.39006
CCR9	0.00788861	0.0480615	0.176144	0.0188441	0.0071469	0.0095833	0.0170925	0.0209758	0.00618518	0.0181459	0.03078	0.00998073	0	0.0115859	0	0.00915628	0	0	0.0548345	0.0323881	0.0201135	0	0	0.0450569	0.0122716	0	0	0.011969	0	0.0162239	0	0	0	0	0.0105458	0.11213	0.0055299	0.289923	0.0153405	0.031887	0.0238731	0.00657505	0.011823	0.0128518	0.029816	0.00905695	0.0103485	0.0141064	0.00732075
CCR10	0.423046	0.195883	0.456563	1.03077	0.0919847	0.56532	0.137494	0.118112	0.218919	0.126505	0.176069	0.353258	0.119653	1.72106	0.0773768	0.147308	0.358339	0.108705	0.137229	0.138951	0.668751	0.458038	0.075858	0.0241628	0.065809	1.86051	0.137989	4.40962	0.32551	0.182709	0.221477	0.274182	0.0703491	0.305367	0.0452436	0.404527	1.95133	0.0426802	0.123401	0.769507	0.0819359	0.733413	0.399443	0.317035	0.127916	0.101997	2.20874	0.219382	0.0785185
CXCR1	0.0178128	0.0651148	0.149152	0.0709178	0.24207	0.595085	0.337711	0.0769668	0.0768151	0.0204871	0.0463349	0.0338053	0.0699742	0	0.0101814	0.0620257	0.0377207	0.1335	0.051591	0.146267	0.0756949	0.0321437	0.175675	0	0.0138548	0.0216406	0.0256332	0.0135132	0.0167146	0.0366342	0.475602	0.0339551	0.0246844	0.0521262	0.148831	0.42199	0.0249735	0	0.147218	0.00600017	0.00539063	0.0148467	0.707466	0.0725495	0	0.337441	0.105152	0.0159264	0.123979
CXCR2	0.754411	1.46245	0.472175	0.136524	0.366593	0.474903	0.527532	0.802391	1.27981	2.93432	2.08726	0.780943	1.14232	0.100726	0.203841	0.0159208	1.74279	0.0146857	0.858107	1.65427	0.600368	0.0825064	0.479617	0.107723	0.106688	0.24163	0.0263181	0.0520287	0.0386128	2.0311	7.69089	0.339908	0.019008	0.0468292	0.687633	1.34411	1.27403	0.0444805	0.0733531	0.170954	0.049812	0.0171489	0.770911	0.346369	0.139977	0.425198	0.0809716	1.36743	0.133656
CXCR3	0.320287	0.433634	6.24666	1.47351	1.51535	0.821419	3.12289	0.898956	0.148815	0.0955041	0.755993	0.510289	0.0559195	0.731734	0.0542424	0.743511	0.452164	0.863644	0.109943	0.85231	1.59293	3.06822	2.68016	0.11857	1.62389	3.15614	1.52496	0.0359967	0.0333934	0.0853882	0.260835	0.293963	0.624669	0.0231424	0.134795	0.199273	0.174627	1.3592	1.79933	0.071925	0.107697	0.227406	5.98257	3.34337	2.26869	0.43582	0.155615	0.742437	0.946736
CXCR4	4.85229	7.85504	164.002	18.6995	10.0017	33.7583	19.5268	14.0282	4.30448	1.67309	15.6801	13.9297	2.14489	8.48738	3.34864	12.3511	18.5166	3.44564	15.837	17.7027	19.1632	28.1561	30.2296	6.38799	8.89668	14.5499	31.8495	4.30088	17.9788	30.563	5.43534	12.3454	2.71313	5.63701	5.3479	16.0551	5.58759	41.666	23.5415	2.23524	5.18022	14.6658	32.718	40.0938	18.0612	7.25251	6.79666	20.1332	10.7628
CXCR5	0.00500093	0.0182809	2.52177	0.0358382	0.00906145	0.00607526	0.0162535	0.00332436	0	0	0	0.00632721	0.0157162	0.0220343	0.00571682	0	0.00423602	0	0.0405556	0.00513304	0.106257	0.0541459	0.152445	0	0	0.0303779	0	0.00379383	0.00469261	0.00514251	0.00523627	0	0	0	0.00668545	0.00646219	0	0.0180191	0.0145875	0	0	0.00833641	0.0749511	0.0162946	0.00378033	0.00574159	0.0131206	0.013414	0.0232047
CXCR6	0.905414	0.444165	2.54899	1.15631	2.16257	0.857081	2.87898	1.95804	0.0414878	1.14278	1.47581	0.461189	0.184766	0.587169	0.0940932	1.23516	0.343624	0.736482	0.538091	1.58107	0.959383	3.82645	2.15066	0.302224	1.82003	3.18565	3.40677	0.142726	0.22619	0.332517	0.418607	0.313803	1.18544	0.131904	0.365476	0.336811	0.201948	3.4657	1.88075	0.174277	0.665435	0.372424	1.99582	3.50566	2.34215	0.297003	0.470469	1.1039	0.932991
XCR1	0.0246076	0.074961	1.21339	2.13247	0.0891756	0.0597879	0.408771	0.231736	0.0192939	4.12266	0.0640096	0.269825	0.0128888	0.0602345	0.196911	0.104727	0.138959	0.00439104	2.49447	0.387284	0.376449	0.138149	0.279458	0.0409936	0.0382796	0.0298955	0.027542	0.00622264	0.0423325	0.0295216	0.0257656	4.57348	0.0113668	0.560078	0.0246723	0.204919	0.994742	0.156641	0.151534	1.42847	0.218443	0.0478568	0.252016	1.24946	0.0682054	0.162449	0.0161404	0.190681	0.20172
CX3CR1	0.24857	0.0812614	0.293308	0.0917216	0.0714045	0.449272	0.24302	0.104784	0.199649	0.069729	0.22867	0.0460233	0.0857381	0.0845895	0.0346528	0.225182	0.292717	0.0973658	0.561898	1.15123	0.417364	0.182338	0.0326138	0.0259709	0.0565868	0.0515585	0.0407139	0.0873869	0.0227556	0.0124686	0.615756	0.462273	0.235241	0.0709658	0.0607864	0.480497	0.0552491	0.100486	0.112003	0.142954	0.238515	0.217286	0.208987	0.108648	0.426213	0.0556848	0.167016	1.82134	0.151909
B2M	1999.27	225.836	698.561	586.693	1206.8	521.746	1459.73	1108.09	198.974	355.88	1847.4	613.157	270.932	1267.77	161.847	744.444	455.223	837.782	370.022	974.109	584.552	1128.48	1489.49	228.516	1538.66	940.448	683.481	468.912	169.11	865.61	721.463	194.058	1353.49	33.2052	531.688	591.395	262.878	485.557	1476.81	197.946	140.458	540.297	862.849	2515.21	660.005	1384.17	758.152	801.634	800.832
HLA-A	863.846	159.116	446.055	315.43	996.152	541.449	944.683	480.902	300.195	214.722	1444.54	618.092	146.459	1329.36	91.7439	539.218	654.346	478.357	77.915	452.188	353.224	1690.16	1018.14	140.622	1233.02	260.984	502.351	274.594	144.269	202.724	299.065	133.033	1129.82	64.5738	320.417	327.146	312.722	212.151	1123.63	74.7689	47.5256	640.149	887.728	1906.35	377.495	1015.73	873.147	560.057	337.007
HLA-B	801.914	329.247	583.359	681.17	1258.58	588.306	1192.13	820.483	342.898	176.752	2148.28	880.579	193.228	2187.82	100.4	569.059	573.277	987.304	150.28	690.37	378.859	2586.24	1645.23	218.526	2030.25	512.668	587.346	199.292	162.112	453.77	305.199	131.713	2716.84	38.1564	337.569	311.982	115.624	313.071	2388.94	73.5617	292.697	438.309	1421.46	2465.22	731.516	1262.44	631.706	602.918	607.088
HLA-C	337.542	288.2	347.22	642.879	777.618	384.722	929.595	583.964	152.996	344.731	1231.51	715.573	240.753	1203.22	398.776	339.82	462.765	276.481	440.022	635.298	409.467	1297.87	872.053	162.047	1272.09	561.494	281.469	271.439	193.615	773.212	236.098	233.551	1692.08	39.1649	194.079	258.141	374.063	470.493	1436.4	276.888	320.267	443.451	787.447	1095.27	571.631	710.759	408.473	445.648	533.495
HLA-DMA	7.71284	20.7142	68.8779	23.166	22.9832	35.5988	39.9791	21.0084	6.38333	13.4168	39.9208	22.1277	27.3304	72.1596	8.58702	14.2302	19.9846	24.5955	5.73409	33.4166	29.4459	48.6342	77.1325	7.94151	50.5499	15.6702	31.7535	33.9858	17.6174	14.3787	10.9967	7.28451	60.1969	3.26699	4.05653	37.3914	17.1151	17.8338	66.8821	10.1035	4.80055	11.465	29.4822	97.3891	24.2335	11.6312	40.1159	52.596	38.0198
HLA-DMB	1.26147	1.60092	31.1169	7.45952	9.30251	8.33319	6.90538	3.60108	0.746474	0.799345	6.71133	2.84876	2.89474	20.9671	0.364595	4.06657	1.78222	5.32597	1.36217	9.14178	8.48795	17.518	19.624	1.00599	9.95247	5.22225	10.7548	6.37751	1.34004	1.60068	1.49529	2.05983	14.882	0.2461	1.06593	7.57421	0.910987	7.06661	20.4488	0.795328	0.947908	1.52754	11.5792	21.4743	8.01727	3.56884	5.98237	10.0616	9.71433
HLA-DOA	1.74534	0.572054	33.6478	5.39182	4.45347	4.99876	3.66798	2.98864	4.1097	3.46843	4.94945	4.97546	2.98549	8.17268	0.157847	2.622	2.67138	2.38904	0.473506	14.4846	9.65585	10.9037	13.3901	0.536291	3.41958	3.73752	6.39025	1.58384	0.419798	1.77771	2.21494	1.76878	15.8933	0.549534	0.623919	8.82143	0.940838	4.99115	14.9886	0.558142	0.354352	1.73092	10.7695	15.6658	4.08745	1.75652	2.60112	14.3655	5.44853
HLA-DOB	0.298158	0.348774	19.9282	2.26964	1.2966	1.33293	1.83472	1.68074	0.018702	0.205753	0.791085	2.535	1.31181	0.341562	0.640779	0.581399	0.757662	4.92883	0.0690842	1.18742	1.70287	4.11776	5.11116	0.527921	3.2096	0.333251	0.606404	0.135714	0.156675	1.48394	0.262239	0.363747	2.01631	0.104701	0.414534	3.14902	0.677187	0.704745	2.27286	0.104451	2.346	0.755472	2.7348	5.71237	1.02776	1.80059	0.547582	4.8838	1.98114
HLA-DPA1	9.64161	1.96353	104.193	43.015	54.3104	45.3857	36.9744	22.285	2.81408	2.52731	42.2828	19.5246	5.56089	132.432	1.10615	21.1022	7.90892	22.0614	3.51043	43.4551	34.373	91.3962	57.1615	3.67165	56.078	24.5838	42.957	16.828	4.04066	0.995024	7.39087	10.5968	94.7292	0.481336	5.08924	50.395	2.31867	27.0225	121.253	3.63601	2.15598	8.10362	57.989	211.787	39.6822	15.635	30.8692	57.2073	54.9661
HLA-DPB1	12.1951	11.8897	221.866	80.3573	84.381	94.1459	63.177	27.3283	9.75469	3.16862	32.9095	23.1841	14.7585	292.04	1.91504	37.1101	20.6125	39.9182	8.73813	93.5613	80.1562	135.82	206.887	10.3279	47.8836	61.1146	103.116	23.1468	10.3406	6.76001	10.3415	17.8283	109.324	2.98165	7.6685	69.6612	5.78263	50.9092	223.023	7.71828	3.27729	21.0964	98.1035	246.082	87.1381	19.99	42.6086	78.5613	87.222
HLA-DQA1	2.28085	1.1382	41.9586	18.788	25.8372	14.3477	13.6372	7.13015	0.494112	0.401035	6.70685	5.05512	0.693669	26.4182	0.420541	5.36158	2.40889	8.66861	1.05993	14.6902	17.4083	43.7716	38.3406	1.95959	13.9535	22.6731	17.3609	3.03836	1.2097	0.94409	2.78008	4.68929	17.5259	0.798822	1.3193	15.0135	0.428309	14.6799	67.7665	0.90299	0.274937	3.45016	34.7379	43.9076	22.5736	4.93247	6.46253	12.007	13.264
HLA-DQA2	0.0290802	3.63202	56.5728	19.6704	6.34939	29.6574	1.35469	10.8834	2.9299	0.6522	1.2103	1.17736	2.71882	160.428	0.0332431	11.628	5.20973	12.3139	2.02139	8.43218	35.0707	55.677	6.46597	2.71981	3.2797	6.48292	28.4144	1.19129	0.300161	0.792442	1.27885	0	1.45074	0.226929	0.874701	1.29642	0.845985	5.36474	6.55987	1.13628	1.13526	5.80499	0.119855	112.969	3.33034	8.46363	25.6546	15.1194	7.29995
HLA-DQB1	10.9892	3.20444	95.4381	36.9186	47.1188	58.6092	43.4994	19.0827	1.20812	8.22161	40.9679	14.7325	1.08632	48.6943	2.55172	9.66073	4.03413	25.3116	1.58092	8.0654	16.2023	91.5139	117.194	3.76804	57.0553	15.9692	22.5243	7.07863	6.49144	9.52998	12.9683	10.6376	156.28	1.03579	1.34706	48.0814	3.13584	12.0806	183.051	2.42313	0.516894	22.002	71.0979	64.6263	47.9326	15.579	8.15634	42.0692	17.1884
HLA-DRA	72.5365	93.6174	1171.55	546.658	607.586	438.746	546.127	228.365	25.2876	31.9172	595.319	211.583	124.887	1472.56	7.89622	209.497	134.058	260.305	46.8509	531.049	589.102	873.897	1255.45	47.1651	677.62	381.036	520.766	206.572	35.4942	30.103	135.514	92.8624	859.579	11.2972	68.5384	451.865	25.072	327.566	1538.23	39.7236	20.1597	110.21	593.151	1841.24	395.184	241.62	467.667	549.115	647.091
HLA-DRB1	52.9338	65.5974	569.064	231.771	528.017	470.431	357.813	146.026	21.0515	91.253	633.605	182.663	38.5307	651.144	7.69261	107.476	92.3521	175.152	28.9988	398.238	186.047	665.934	1029.1	26.3758	662.029	267.372	241.261	106.445	61.9005	31.1392	139.283	90.3758	823.719	12.664	52.5449	413.172	30.9717	167.436	1815.05	19.542	6.34596	177.342	456.343	1302.92	314.845	122.181	319.735	405.897	452.392
HLA-E	271.757	107.278	414.541	254.98	554.095	213.555	371.909	270.651	228.854	176.971	552.023	280.877	214.474	685.895	135.418	192.057	247.25	283.398	172.453	360.105	216.828	691.965	524.161	118.28	450.53	645.16	200.816	204.647	85.0939	70.7567	185.569	123.838	391.192	60.1733	172.238	219.809	202.285	120.26	640.602	125.002	48.5037	279.939	330.406	677.673	227.195	351.051	248.262	306.677	189.97
HLA-F	32.9988	7.83537	28.6879	11.5692	71.7397	9.38029	16.7857	31.4689	10.7438	4.16157	87.8681	7.99364	4.64309	28.5872	1.65102	17.7943	31.2931	4.65535	3.5711	32.0896	16.391	188.815	56.4354	2.44851	42.9654	12.4374	16.9989	8.44008	4.76964	2.55573	12.504	3.34653	81.0861	2.34967	9.28881	10.7998	4.20356	5.9321	53.1648	1.50247	1.63092	6.59314	14.6703	144.328	39.0642	46.965	18.3303	23.7823	36.8561
HLA-G	5.37953	0.627929	5.00495	2.33189	29.4132	2.91641	8.8373	2.17236	1.08404	0.881817	7.61785	0.731509	2.528	8.01158	1.50867	2.0716	2.06542	2.71833	2.12596	5.84416	3.67471	27.0207	4.41744	1.25632	3.55853	3.29831	4.28063	2.28844	4.00999	4.89851	3.11903	0.191674	4.15412	0.502675	1.26021	1.8353	0.0352433	0.452878	4.47292	0.0508058	1.71928	2.79711	0.875952	12.2861	1.19715	6.26284	3.52849	1.76435	1.92459
TAP1	24.7584	10.8582	32.0996	25.0636	156.189	18.405	89.6595	42.9616	8.87685	7.64356	134.394	35.0907	17.2499	34.9227	8.35521	36.0686	20.2376	98.4232	15.4602	46.8751	40.0724	187.996	81.0572	8.90211	192.887	110.988	18.6348	20.4348	5.53662	8.87467	17.1506	4.53034	156.13	2.22382	38.2649	14.9028	9.97564	30.8278	200.859	3.78917	15.9812	11.2034	102.98	117.978	57.0685	101.642	32.3071	32.3802	65.7841
TAP2	7.65686	3.51139	7.81415	4.66374	31.1722	6.11692	21.3465	7.97831	4.20624	3.33431	23.0517	7.88426	9.21973	12.8244	3.22289	6.62923	9.46715	11.6099	2.6435	6.45673	8.01356	45.1723	19.575	3.64443	31.3366	16.418	4.11862	3.80143	3.16287	3.1951	4.35354	1.22953	25.515	1.3835	8.4002	4.1868	4.43641	3.46859	38.806	1.22184	1.48181	2.66201	12.5619	23.3609	13.9012	12.7464	8.20659	6.76538	15.6885
TAPBP	82.4787	42.1035	61.7181	40.485	129.995	90.5445	157.138	60.7477	57.5692	32.8202	112.408	68.1877	98.0254	88.88	46.5391	55.4638	79.5861	104.434	43.3261	56.6498	48.9819	188.914	75.2487	60.3786	116.393	90.9965	42.1805	43.5589	21.4674	51.3326	82.0832	29.2907	182.762	21.8373	47.8155	48.4387	47.9892	35.4996	160.494	40.9853	20.9402	46.9039	49.3203	115.256	110.204	90.5027	87.5226	65.7816	93.087
ADORA2A	0.0158544	0.0321977	0.304842	0.0126241	0.0287274	0.0192603	0.16031	0.0105392	0.00414361	0.0547039	0.0137469	0.0534908	0	0.395846	0.0302066	0.0368042	0.0537176	0.0113164	0.0551026	0.0054244	0.0538981	0.0762923	0.0379055	0	0.0246631	0.0321022	0.01014	0.0280642	0.00495897	0.0597784	0.022134	0.0201479	0.0512645	0.0309301	0.0141298	0.0660136	0.0185231	0.0418921	0.0154156	0	0.0639728	0.0132144	0.130689	0.0172195	0.0199745	0.02427	0.0207981	0	0.0441393
BTLA	0.0899072	0.0584278	2.97783	0.23863	0.0923143	0.0582515	0.194804	0.414376	0	0.0137874	0.116934	0.0455004	0.0282547	0.0484165	0.0342592	0.0417419	0.0406163	0.0449212	0.0208318	0.196869	0.453375	0.317269	0.397667	0.0256758	0.130536	0.131073	0.270259	0.0227353	0.0281214	0.0184905	0.0313794	0.0228511	0.0498362	0.0116933	0.0160255	0.0929422	0.0294116	0.31531	0.215633	0.00807597	0.0108833	0.039966	0.413227	0.498007	0.190297	0.103223	0.0471768	0.139336	0.0778728
CD160	0.117185	0.0611958	0.228434	0.0577629	0.0758335	0.0203371	0.181363	0.13725	0.0306269	0.102688	0.203215	0.120023	0.0263051	0.0040978	0.255162	0.0582926	0.0519939	0.0179235	0.14869	0.0515489	0.123308	0.0469919	0.110068	0.00796807	0.13889	0.054235	0.112422	0.0211665	0	0.0918115	0.0584284	0.0319115	0.0193323	0.0108864	0.0335695	0.103354	0.0977934	0.100532	0.0325547	0.0187968	0.202648	0.0139531	0.0878151	0.0181821	0.147638	0.0160167	0.109804	0.0898072	0.067321
CD244	0.124097	1.07739	0.750467	4.31073	0.358368	0.348625	0.722629	0.226857	0.0668939	0.142729	0.534644	0.402335	0.36562	0.193651	0	0.324088	0.118256	0.107953	0.143769	0.668722	1.09425	0.765117	0.528495	0.586973	0.65153	1.05535	0.372042	0.0235358	0.0291116	0.0638053	0.0649686	0.0591392	0.306322	0.0453938	0.0725805	4.61698	0.114177	0.380069	0.444943	3.69422	0.0704159	0.077575	1.05201	6.41901	0.715288	0.231524	0.050873	4.09841	0.187142
CD274	0.426137	0.466667	2.61968	0.502529	4.0122	0.904307	1.08695	1.19764	0.245302	0.248159	5.12844	1.11925	1.05102	2.23012	0.154158	2.04107	1.13313	1.09153	0.431195	1.67206	0.57764	9.55865	5.85184	0.446735	7.98836	7.58871	0.615812	0.270081	0.182217	0.499216	1.48542	0.174801	13.4065	0.205206	1.85686	0.432158	0.332753	18.7478	8.7851	0.174431	0.574609	0.242781	6.64944	2.84727	3.04594	16.6593	2.29975	0.747549	3.43901
CD96	3.63807	2.39457	8.9592	2.5508	1.50863	0.46719	1.73319	9.72729	4.00734	7.20082	6.03216	2.21387	1.65575	0.381251	17.0223	0.580284	9.29695	0.457038	6.25085	4.09338	1.98723	2.84529	1.63434	1.63093	2.66817	2.54165	8.54102	0.049597	0.0866073	0.114684	6.48703	0.131955	0.764754	0.641473	1.81482	0.462159	2.67159	23.2627	1.36858	0.0906795	7.88373	0.205143	3.22771	15.1557	1.84309	1.0685	0.721423	0.546717	0.574593
CSF1R	1.83691	0.943539	11.3507	8.20731	14.9934	11.2726	7.66657	1.94173	1.00177	0.247389	3.84383	1.42601	2.1293	73.3251	0.240969	8.02407	2.10618	8.7972	9.00578	5.70931	15.2279	21.0323	10.5835	0.6757	5.77524	5.88486	7.76299	2.07234	1.69541	0.628165	3.108	4.3298	8.96899	0.482571	1.89207	10.0505	0.735813	6.90697	16.7313	0.628901	0.335883	3.74693	25.2482	17.9627	10.8321	3.4672	4.04063	11.6698	12.8231
CTLA4	0.543526	0.292935	8.32427	0.998736	5.76701	0.507915	1.03046	3.53665	0	0.168303	2.09355	0.74057	0.27921	0.828969	0.0238974	1.929	0.40727	2.24938	0.0484372	0.750998	1.43912	5.58305	3.42991	0.328352	1.93492	2.55241	5.30459	0.111013	3.52107	0.161225	0.820823	0.0597738	5.68522	0.0509788	0.419197	0.450219	0.373683	3.08825	4.46161	0.0704171	0.132854	0.148103	2.6788	5.90892	5.21482	0.606023	0.685585	0.813058	1.0767
HAVCR2	0.54757	0.496863	5.19198	3.52516	7.58906	4.18936	3.99476	1.42501	0.246637	0.187594	2.09106	1.17922	0.750571	15.4168	1.51828	2.89384	0.488489	3.79198	1.39021	1.72796	4.02996	11.5489	5.80766	0.399258	4.41306	5.01759	6.097	0.861735	0.53021	0.347428	0.65263	1.63231	3.87072	0.227287	0.603522	2.32594	0.21234	5.61248	8.93777	0.478777	0.21507	1.03902	11.7556	9.94571	6.46863	2.1903	1.16153	2.92187	4.7788
IDO1	0.400916	3.21262	6.78988	3.10575	7.9293	0.982343	4.49798	2.45278	0.223771	0.1016	6.09813	37.2952	1.09978	2.56486	0.0155359	4.67708	0.684946	5.25278	0.283404	3.33391	0.877829	15.7936	63.4581	0.135841	22.008	45.9166	5.44988	11.7328	0.337942	0.0978259	0.569198	0.194297	16.2624	0.0994251	3.44287	0.310252	0.276278	4.21125	232.802	0.0961353	0.119272	0.487078	39.6269	11.7014	31.6418	35.9614	2.82576	0.765523	2.98276
IL10	0.056014	0.122856	1.27157	0.749305	0.314634	1.40177	0.242734	0.387246	0.0175674	0	0.174845	0.297651	0.158429	1.70292	0.755582	0.624145	0.0569357	0.371824	0.129786	0.229975	0.618877	0.700812	0.944145	0.271942	0.12199	0.421915	1.35418	0.0169974	0.599191	0.0575997	0.18768	0.0854199	0.20958	0	0.906069	0.458413	0.0785313	0.678136	0.468387	0.392456	0.0542442	0.289458	0.73037	0.711792	0.71982	0.321549	0.220441	1.26207	0.447043
IL10RB	15.864	21.675	11.989	22.4073	13.3075	31.3091	9.66859	9.41116	25.3001	13.9697	20.8367	16.8215	22.3144	35.8056	12.2824	13.9767	39.8997	7.62549	16.1192	19.2233	35.098	14.0359	19.2974	16.349	17.8246	8.33543	12.02	29.8097	14.8043	10.0995	23.7398	10.2903	13.7067	12.918	15.283	28.8065	23.0225	9.09169	19.751	17.9259	3.75744	22.7365	16.8142	19.0645	8.35886	16.914	10.828	22.3737	9.26794
KDR	2.22335	1.16045	5.25698	3.69294	2.75523	1.50962	2.45856	3.86201	2.07358	1.66948	1.13734	1.60359	1.01248	1.31032	4.39522	1.01088	11.1287	0.606482	30.9586	2.67091	5.97874	2.05289	1.35855	1.92102	1.7128	1.32045	1.99712	1.17907	0.700961	0.855539	2.84325	1.89639	2.34022	1.64383	1.65888	3.08802	3.51421	2.52832	2.18246	3.88535	3.48208	4.3761	7.7469	4.5854	1.34348	1.99374	2.63333	4.11507	3.68634
KIR2DL1	0	0.080648	0.0246311	0	0.0599631	0.128647	0.157748	0	0	0	0.0172164	0	0	0.0777652	0	0	0.0112125	0.0992076	0	0	0.0112502	0.127397	0	0	0.32947	0.0160818	0.0253984	0.0100421	0	0	0	0	0.0458593	0	0	0	0	0.0381565	0	0	0	0.011033	0	0.150958	0.0200127	0.00759886	0	0.0118354	0
KIR2DL3	0	0.0738019	0	0	0.0470339	0.0630679	0.0187477	0	0	0	0.0225071	0	0	0.0127078	0	0	0	0.0185278	0.0300723	0.0177622	0.0147075	0.0208183	0.0310304	0	0.121139	0.126142	0.00830084	0	0	0	0.0181194	0	0.029976	0	0.00578353	0	0	0.024941	0.0336522	0	0.00523697	0	0.00648396	0.0140963	0.019622	0	0.0227011	0	0.0160594
LAG3	0.536576	0.91888	3.07624	0.975751	6.28021	1.72651	4.97253	1.28697	0.0795938	0.408643	2.61231	1.22932	0.455748	11.6878	0.033156	3.65264	0.485214	3.67206	1.20126	0.453997	0.751837	17.6905	8.71141	0.21743	5.05331	10.0953	5.70417	0.627092	0.523907	0.134213	0.47072	0.276441	6.78256	0.120241	0.271417	0.577801	0.243982	4.85429	6.10558	0.58131	0.114106	0.308225	17.6867	6.63893	11.3845	1.76072	0.960716	1.78286	1.50731
LGALS9	33.0952	26.226	15.0238	9.94926	7.90167	19.2686	35.5054	20.5203	30.8016	7.13197	62.9871	6.60418	53.7522	19.5929	5.67448	3.39392	32.159	5.10702	5.0948	15.7229	15.6754	18.4048	10.9106	2.18177	23.3827	23.1706	8.76158	9.96154	5.06906	5.92193	31.4204	2.34339	4.50078	1.70605	9.43287	17.2886	6.12478	7.70758	16.3799	1.43171	1.72754	4.98419	9.80807	68.2526	8.91178	16.1422	22.2773	22.0246	6.97103
PDCD1	0.408801	0.370401	6.65101	1.06834	1.53844	0.483889	4.08813	0.996418	0.0164373	0.0241116	1.03611	0.46417	0.0823538	0.954481	0.0119826	1.10715	0.186455	0.998821	0.036431	0.602503	1.22939	4.46399	1.78561	0.0748372	2.64156	3.03083	2.88608	0.166991	0.973748	0.0431153	0.274384	0.159849	0.857018	0.0306741	0.126116	0.212204	0.0514354	1.86576	3.27162	0.0918021	0.0380659	0.113577	6.59032	2.51031	2.17901	0.908606	0.44002	0.552949	0.593379
PDCD1LG2	0.121805	0.14842	1.74344	1.41006	2.44473	1.33175	0.923713	0.492047	0.0220391	0.0215526	1.63295	1.30399	0.338622	6.90801	0.0749761	1.32678	0.246031	1.32418	0.249661	0.509708	1.55282	8.64547	4.14986	0.2542	3.74587	3.4263	1.37528	0.0426481	0.193423	0.125253	0.156969	0.410792	7.42691	0.0182791	1.1962	0.722407	0.0591127	1.14784	5.82146	0.164118	0.0283549	0.69504	6.41749	3.17502	1.96191	12.102	0.307281	1.2231	3.82586
TGFB1	27.5107	4.2361	43.5499	15.9715	69.806	42.2498	21.33	3.45738	26.9412	16.7729	51.4992	24.2521	11.4523	72.3713	7.64318	73.4822	29.7314	30.4656	11.1075	18.3684	25.9345	58.3788	32.7275	21.5078	17.2035	35.5841	37.0218	25.6466	51.1605	8.61353	22.6287	14.9236	54.1457	12.5965	35.9815	25.3355	13.7105	8.73385	34.0953	13.9741	8.51187	13.8035	57.8369	19.1095	47.6136	68.5249	47.4455	37.1897	18.5
TGFBR1	8.28539	3.20745	9.62129	9.51052	8.40396	8.22059	2.62022	2.80443	2.95747	7.34714	15.8756	11.9042	3.93776	5.73242	4.19349	8.01588	2.74801	9.00946	10.0489	9.22542	5.86946	9.32868	6.4792	8.64539	6.09937	4.48026	5.13446	4.76018	5.73295	4.518	5.32925	12.7819	9.05653	1.02643	9.96386	6.54347	3.86749	8.68887	6.397	11.9118	4.2309	6.16363	15.5403	5.08489	8.39734	6.75242	5.72966	6.77109	75.6487
TIGIT	0.232833	0.168451	8.54297	1.00229	2.59721	0.291691	1.57652	1.422	0.019967	0.0502104	0.714475	0.727248	0.285825	0.561024	0.444991	0.844524	0.15716	0.630999	0.0927233	0.474233	1.87061	3.92143	2.84423	0.436358	1.86191	1.79885	2.60365	0.0165593	0.109239	0.048633	0.152369	0.090153	1.17213	0.010646	0.252899	0.307134	0.295828	2.41716	1.8677	0.0220581	0.913796	0.172837	3.35598	2.83898	2.54931	0.250609	0.248166	0.578988	0.712363
VTCN1	0.0366025	13.7279	4.04559	11.1275	0.00663219	41.7088	19.3986	0.900263	0.0172192	8.4448	4.14167	10.9013	5.42935	0.25266	1.84942	0.424843	0.372048	0.0313509	17.4198	7.9572	0.130654	1.03919	0.43318	6.04183	9.69099	4.50016	7.73226	13.1285	5.42664	16.5685	0.375584	2.91648	0.0253612	0.649807	7.30549	26.083	12.6957	2.60602	8.02896	0.453722	1.96725	23.9363	0.482748	0.178893	0.22135	7.47597	0.115238	51.8187	0.0271741
BTNL2	0	0.018393	0.11235	0.0841352	0	0	0	0.371267	0.0473411	0.138888	0	0.133686	0	0	0	0.0350408	0.383579	0	0.157388	0	0.0256579	0	0	0	0	0	0	0	0	0.0620884	0.474154	0	0	0.103069	0	0.0260072	0.052907	0.23931	0	0	0.127906	0	0	0	0.0798736	0	0	0.0269925	0
CD27	2.23163	0.382992	20.1483	4.09199	4.31413	1.73736	4.54589	2.43415	0.221798	0.488029	1.41036	1.39185	0.370417	0.830929	0.287446	2.28014	0.638972	1.21148	0.182069	0.903328	4.70155	5.87984	6.90421	0.650776	1.93134	2.76846	5.21662	0.119223	0.191708	0.307051	0.575934	0.689024	1.57893	0.076649	0.199589	0.717541	0.517783	4.79055	5.25656	0.222338	0.370967	0.720434	12.8015	4.55739	4.32428	0.974335	0.453556	4.42619	1.51678
CD276	7.07317	16.2581	13.6226	27.514	16.1743	28.8333	22.408	8.9466	14.4649	14.3065	11.9868	31.2684	13.9729	21.8658	22.0311	25.5204	9.53393	36.3192	23.7864	14.717	21.2694	31.8383	17.2216	20.9647	16.6507	23.404	17.4264	1.95647	32.5326	15.5542	9.73794	20.2664	22.2548	3.97042	29.2571	26.7447	15.1355	15.8446	17.9108	14.018	15.118	19.5691	47.575	20.2455	7.75873	53.2278	20.9597	25.7147	13.551
CD28	0.290314	0.110546	9.41972	0.476776	0.813711	0.270022	0.398059	0.759882	0.0284531	0.0260859	0.188792	0.154958	0.0926611	3.51097	0.0362986	0.352761	0.103743	0.267116	0.115615	0.512159	1.19127	0.627564	0.902871	0.375678	0.204637	0.446385	0.735451	0.0378537	0.0936428	0.153931	0.332474	0.328583	0.660036	0.00884954	0.142507	0.492375	0.108114	0.862985	0.427829	0.0550075	0.0466739	0.226849	1.58406	0.923762	0.771523	0.111972	0.160667	0.389354	0.33677
CD40	16.1962	6.84907	33.5962	13.1058	3.58295	18.653	3.96148	12.5793	19.7531	3.19709	16.9706	4.80393	14.2749	14.2504	1.06257	4.06105	36.4775	2.09364	3.07817	8.19954	14.0855	10.2116	12.8779	2.31643	3.13743	5.34796	6.74685	0.678539	1.19311	1.03698	29.326	1.80528	3.31742	4.94399	7.80731	20.653	9.60778	3.91155	7.86971	1.02792	0.854497	6.154	24.596	47.4723	22.7694	41.3328	128.354	18.3542	4.42691
CD40LG	1.03661	0.0891611	3.49465	0.223346	0.0441952	0.0296307	0.211394	0.616125	0.028686	0.0561056	0.190338	0.0308595	0.038326	0.0447781	0	0.0707759	0.196272	0.0261142	0.0141286	1.30183	0.466417	0.234741	0.328022	0.0870699	0.170741	0.207426	0.386092	0.083266	0.0114436	0.0250814	0.140463	0	0.0929503	0.011896	0.00815168	0.0525297	0.025647	0.184556	0.260874	0.0575119	0.0147627	0.1728	0.219334	0.397365	0.248909	0.0210025	0.239974	0.327118	0.215033
CD48	1.01523	0.453589	32.064	3.02336	1.58815	1.07711	3.85686	1.82216	0.180428	0.0544904	1.22359	0.530917	0.255241	4.93041	0.0309483	1.43762	0.762488	1.25363	0.297961	2.47314	3.66419	6.67667	6.56577	0.492883	1.55824	4.20999	4.62959	0.302938	0.222283	0.146156	0.786626	0.851512	1.87114	0.0594182	0.248821	0.991198	0.208758	2.82399	3.66555	0.209746	0.155666	0.479502	4.94511	4.35545	4.14417	0.609993	0.80796	2.4811	2.50612
CD70	0.101249	0.176246	1.48028	0.495239	0.49796	0.35143	0.344739	0.480753	0	0	0.0940611	3.11103	0	12.4167	0.0165347	3.81099	0.0980147	0.464585	0	0.222694	0.393376	0.678626	5.05758	0.041307	0.45001	0.298731	0.818701	0.0219458	0.0542897	0.223105	0.136304	0.193003	0.170374	0	0.174027	2.32386	0.0608362	0.521165	0.984468	0.0292332	0.052527	0.0482227	38.5003	1.22535	3.50976	2.98085	0.0758976	0.530229	0.241614
CD80	0.0415354	0.126527	1.1593	0.192925	1.27942	0.462534	0.367483	0.492389	0	0	0.297117	0.148894	0.0435104	1.14888	0	0.409784	0.0351824	0.518818	0.0240597	0.177636	0.200037	1.22421	0.993051	0.00988478	0.387675	0.580301	0.511372	0.0840261	0.0519662	0.078304	0.202953	0.0659796	0.690701	0	0.050899	0.104362	0.0727905	0.623574	0.928872	0.0606278	0.0377091	0.0576986	1.06864	1.06012	1.05705	0.298043	0.354165	0.235199	0.430424
CD86	0.6132	0.98314	7.31445	3.49495	6.95309	3.71682	2.81811	2.12394	0.131584	2.67257	1.09976	0.759492	1.18667	22.605	0.368937	3.24403	0.656096	3.642	0.874917	2.12671	4.21313	9.45797	6.33112	0.497706	2.53033	4.7286	5.15207	0.641471	0.520884	0.338511	0.756952	1.05816	3.29615	0.188887	0.880154	2.17417	0.959249	3.53977	10.3744	0.300047	0.230498	1.21586	8.51796	10.6104	5.17206	2.71603	1.56648	2.51046	3.6899
ENTPD1	1.52518	1.16615	5.98685	4.41018	3.39801	6.71373	2.48836	2.98705	1.39117	3.20256	1.17952	3.1924	1.11473	3.90996	2.29052	2.29041	2.88361	2.25261	2.72785	3.9012	6.03061	4.92695	3.31506	2.33399	1.75343	2.57822	4.56881	1.25039	2.09398	2.11509	1.77828	1.75771	2.21669	0.994287	1.76984	10.9135	2.34169	4.31643	3.43268	2.53498	1.49961	4.01749	5.80455	3.71227	2.42412	1.881	2.70421	6.711	3.78658
HHLA2	0	0.0297777	0.0909454	0.00972944	0.00553506	0	0	0	0	0	0.00794605	0.00772977	0	0.0314052	0.00698407	0	0.00517502	0	0	0.0125418	0.0155773	0	0.0109552	0	0	0	0.00586117	0	0.00573283	0	0.006397	0	0.00423317	0	0.00408371	0.0131578	0.0342619	0.00440267	0.0237616	0.00823183	0.528784	0.0101843	0.00457828	0	0.0138549	0	0.0160291	0.010925	0.0056697
ICOS	0.351865	0.102083	8.7609	0.466958	4.20488	0.36639	0.689787	1.62618	0	0.00963552	0.555704	0.317987	0.105313	0.486017	0.0478851	0.661232	0.120638	0.726544	0.0873517	0.558939	0.712019	2.21728	2.29844	0.191402	1.01653	0.712462	0.900169	0.0127111	0.322311	0.0603044	0.385968	0.0159698	2.03168	0.00817202	0.218394	0.15156	0.164438	2.32434	1.94686	0.0507962	0.0811305	0.0279309	2.16592	1.77432	2.43818	0.278937	0.450594	0.307112	0.590875
ICOSLG	0.191262	0.282994	1.027	0.0435126	0.143574	0.0597473	1.17812	0.0417751	0.0899772	0.0345679	0.142147	0.0138278	0.0429336	0.0983163	0.371691	0.00317139	0.0902617	0.0409553	0.117121	0.227165	0.0325105	0.164352	0.00979888	0.0351135	0.280527	0.0398336	0.196595	0.0207281	0.0820438	0.157342	0.0314699	0.0364588	0.00757273	0.00266523	0.118712	0.0364839	0.0287303	0.0610386	0.00797008	0.0478593	0.0678036	0.0091094	0.0409505	0.0311596	0.0351123	0.0815617	0.00716863	0.0610742	0.0152138
IL2RA	0.230243	0.212539	6.46528	1.81666	2.23765	0.830639	1.1338	2.75033	0.0273523	0.0320982	1.07078	0.556127	0.175411	9.71935	0.127613	2.11364	0.118198	2.38294	0.161661	1.45376	2.84035	4.80109	4.56646	0.657531	1.69315	3.44988	4.19011	0.206426	0.451736	0.208063	0.84012	0.758089	4.10431	0.0340287	0.680886	2.24792	0.38149	3.08208	2.18443	0.371331	0.118241	0.4187	8.56413	5.75155	2.75837	1.34975	1.60171	1.27259	1.5928
IL6	0.0856805	0.0913517	9.46611	2.20021	0.873276	6.50544	0.417704	2.44911	0.0587817	0	5.36289	0.813026	1.93533	14.8881	0.0367297	30.9162	0.163295	1.60535	0.173709	1.75888	4.31454	8.65831	16.3048	1.66694	0.433175	3.25289	1.82891	0.0487496	0.361792	0.936128	1.46904	0.367483	10.6934	0.104471	0.601341	4.24873	2.53011	33.249	6.82093	0.461778	0.0064823	0.508821	16.8382	6.14182	8.07171	1.44481	0.941329	0.660734	22.4723
IL6R	1.62768	0.19666	7.48227	0.590606	4.82214	0.938616	0.710557	0.99754	0.446941	4.25358	1.08528	1.45979	0.16727	1.14736	0.329742	5.309	4.60156	3.81258	1.5197	1.33231	3.02645	1.75571	3.46052	0.578593	0.881401	0.650807	0.533685	3.84247	0.866776	1.10878	1.35911	0.975327	3.174	1.31639	0.431517	3.50991	9.60704	0.633493	1.75959	1.92938	0.089371	1.37668	9.73217	1.02377	4.44659	1.12953	4.32451	5.94404	2.39961
KLRC1	0.0246395	0.0400311	0.0916954	0.0326989	0.825944	0.0598655	0.969866	0.0873551	0.0386379	0.0944624	0.502059	0.0831308	0.0387167	0.392032	0.0281667	0.114396	33.0385	0.149489	0.00951509	0.0505808	0.0349016	1.13627	0.456549	0.0703659	0.67715	0.399124	0.173346	0.0373843	0.00770681	1.82427	0.025799	0	0.267466	0.0240345	0.0548985	0.435134	0.0345445	0.0414305	0.51908	0.0110663	0.0248552	0	0.0307736	0.414796	0.707773	0.127299	0.937356	0.124838	0.0685975
KLRK1	0.702071	0.356448	0.312985	0.0116464	0.119261	0.0621903	0.324839	0.486147	0.0802767	0.428972	0.294861	0.0462638	0.0689489	0.102038	0.760773	0.195234	2.71326	0.117449	0.03389	0.0150129	0.0870167	0.369514	0.170478	0.0313279	0.295789	0.373161	0.10524	0.016644	0	1.03028	0.245037	0	0.0405378	0.0142673	0.0488832	0.132302	0.230696	0.152834	0.106662	0.00985375	0.0398373	0	0.142489	0.250202	0.464374	0.0713691	0.306997	0.0719264	0.0135736
LTA	0.216871	0.124357	4.60511	0.751688	0.323614	0.232465	0.511363	0.440975	0.050012	0.0293448	0.08296	0.371229	0.0200456	0.309147	0.04375	0.192493	0.0756412	0.232194	0.0147793	0.104753	0.780638	0.752005	1.18952	0.072864	0.23814	0.340967	0.269249	0.0483894	0.0119706	0.0787097	0.120217	0.0972715	0.238659	0	0.0426356	0.115393	0.0804845	0.413691	0.645009	0.0343775	0.154426	0.127594	0.917743	0.581933	0.540032	0.0732325	0.217556	0.273747	0.449874
MICB	0.41974	2.23882	3.62515	2.00533	5.7113	2.07813	7.63606	4.26956	0.583693	1.74886	2.81199	5.29054	5.35105	6.84509	3.04192	3.98945	1.78441	3.12034	4.27556	1.3819	5.3039	11.4234	3.76327	6.70594	4.6692	4.63755	0.744578	7.13754	0.178353	8.53474	0.489247	0.664248	7.58905	0.46351	1.27577	0.815287	5.81812	3.37861	6.99969	3.46801	2.31521	0.448861	3.25818	5.32865	4.80727	4.68267	0.623348	1.14711	1.21267
NT5E	4.38001	0.214435	3.66571	3.30466	8.42797	4.87556	4.07256	0.425692	0.992701	6.7018	13.4279	4.07581	1.03697	14.1544	0.229115	15.2289	2.72044	8.7195	3.41497	4.21473	4.51192	24.1996	8.84449	5.50737	7.78691	3.31389	1.83368	16.1281	3.05954	0.693697	0.798478	2.32027	49.0214	1.05858	32.747	5.22608	4.39311	0.736248	11.3837	0.510458	0.144977	5.16635	56.509	1.31405	3.04859	19.4582	2.14184	3.40479	10.5428
PVR	7.89013	3.06916	7.01853	14.1847	30.8466	9.86819	10.7446	3.90546	4.30034	1.90475	15.4052	15.7826	13.6447	23.5785	7.82468	25.0914	5.12583	25.9699	9.30864	7.54272	15.2365	30.4834	17.0161	13.8919	24.3127	5.98242	13.7615	15.4777	15.7882	3.24411	9.61307	22.6745	19.6863	6.87946	13.2921	7.11441	7.68509	13.4046	12.325	13.3758	10.5153	9.1743	19.5122	3.97015	24.7856	17.3944	12.8864	12.5552	31.9943
RAET1E	0.0442592	0.21572	1.07061	1.52127	1.81109	0.00896122	0.631327	1.23569	0.254482	2.23978	3.94313	1.46526	2.5616	0.62836	0.193947	0.273981	1.31214	0.679205	0.111096	2.31685	2.28828	0.825292	3.55811	0.0631981	0.998321	0.466008	0.00707672	1.23672	0.0761394	0.470293	8.41881	9.92728	1.54866	1.97154	5.44834	0.498838	2.30624	0.0265787	0.652686	10.8186	0.0982229	0.774678	0.856804	4.65078	2.81593	0.952766	2.48691	0.982708	11.0487
TMIGD2	0.456527	1.13395	1.27422	0.139813	0.556773	0.0639925	0.627743	0.712001	0.839798	0.121169	1.32455	0.355447	0.551809	0.451294	0.88318	0.061141	0.92213	0.0939968	1.24087	0.414519	0.298461	2.61931	0.976044	0.401156	0.327773	1.79188	1.92034	0.0932435	0.939144	18.9406	2.72099	0	0.0973293	0.205531	0.164313	0.567234	0.849296	2.12576	0.358527	0.449509	1.37095	0.0731747	0.105264	0.62933	0.982208	0.191513	0.506746	0.439579	0.211832
TNFRSF13B	0.03121	0.076059	6.22551	0.258452	0.0169653	0.0379148	0.11496	0.153527	0.00489413	0	0.0081184	0.0157948	0.00980822	0.0412539	0	0.0144901	0.0528727	0.00668304	0.0144629	0.0512552	0.238727	0.172713	0.458905	0	0.0194202	0	0.101801	0	0	0	0.0196073	0.0237973	0.012975	0	0.00834457	0.0107545	0.0568833	0.0449816	0.145662	0.00841038	0.003778	0.0104052	0.0841965	0.244061	0.0943697	0.0250827	0.00818839	0.150686	0.034756
TNFRSF13C	0.460712	0.609301	36.8938	0.796322	0.127254	0.23889	0.742591	0.784319	0.387659	0.471723	0.131533	0.305665	0.317822	0.0701395	0.0513818	0.567353	0.447354	0.547403	0.0520724	0.282576	0.98844	0.594799	2.64963	0.33695	0.131101	0.593843	0.258724	0.946228	0.242514	0.283097	0.0823598	0.17136	0.0895373	0.180856	0.225329	0.336386	0.307204	0.178147	0.284072	0.673748	0.397868	0.0749262	0.896794	0.805491	0.242086	0.28705	0.0884446	0.713329	0.13035
TNFRSF14	29.7807	17.7879	17.4967	9.54707	4.4548	10.0077	33.2785	14.3631	16.9775	10.782	12.1973	4.81916	5.08375	13.2058	4.37869	6.51374	43.2711	5.7643	2.71206	12.4969	8.05826	13.9655	9.90326	9.60581	9.6445	13.0081	8.52526	9.24995	2.62127	15.202	17.2401	7.25398	5.21418	11.5947	8.02385	10.4609	8.08771	3.66667	8.77214	6.55804	3.59505	8.19076	5.15865	16.7007	8.66755	9.42531	34.159	20.2394	4.09031
TNFRSF17	0.61443	0.0966045	2.80292	4.16646	0.395049	0.40933	0.472398	0.645602	0.0310808	0.022796	0	0.125384	0	0.0727744	0	0	0.117521	0.127325	0	0.305159	0.724342	4.50655	1.84811	0	0.0924976	0.120398	1.69231	0.0300724	0.0557951	0.0407629	0.0622592	0.264473	0.0411996	0.0386673	0.0132483	0.102447	0.194516	0.999816	1.0214	0	0.107967	0.214759	2.19821	1.74368	0.479446	0.0910232	0.0260007	2.03795	0.5702
TNFRSF18	2.13504	1.71466	12.5202	3.78645	5.53912	2.90809	3.52211	3.61268	1.49646	0.111617	2.31404	17.681	1.01662	4.13342	0.184899	1.48312	0.561724	6.45938	0.112431	0.830091	3.38167	7.39414	15.5747	6.81325	2.86837	6.36669	10.1482	2.35592	4.31037	1.26407	1.40566	0.647477	3.96731	0.141996	0.77842	1.86016	1.13383	2.03977	10.9302	0.141657	0.460116	1.02458	5.52706	10.0133	10.4172	2.14484	2.01572	2.2994	1.89129
TNFRSF25	8.95866	10.7852	9.79769	1.95898	2.16231	8.83575	9.03763	7.8802	10.6249	7.43503	3.3175	8.88732	4.44349	0.622985	9.46526	8.39608	14.7983	5.38319	2.82402	1.77637	1.43722	3.50403	5.43585	1.12254	7.2144	6.90544	1.56264	3.47537	4.57467	10.4511	8.23141	4.04289	4.90629	3.02323	5.4589	2.29725	3.64351	1.47947	2.98606	2.56047	10.7144	2.23442	1.79278	8.54142	9.09356	6.45115	9.0367	2.78123	2.73452
TNFRSF4	0.605159	1.0041	10.7573	5.82335	3.89615	4.3797	2.14816	3.52636	1.33259	0.162897	0.837313	2.59018	0.687886	4.13191	0.353253	1.10591	2.34486	3.26716	1.84967	0.925111	4.20211	5.26651	3.62482	1.52598	1.24183	2.72181	3.70572	0.263732	1.59481	1.13866	0.903271	0.981758	2.72994	2.34864	0.628267	0.909543	0.667914	2.36605	5.05782	0.433714	0.623446	1.42732	12.7845	5.01339	4.37988	0.783482	3.29368	2.1758	1.31438
TNFRSF8	0.088921	0.130021	1.00378	0.424824	0.241681	0.417691	0.282579	0.354661	0.0232399	0	0.0771009	0.285009	0.0838343	0.261194	0.02033	0.316511	0.0502135	0.323693	0.0618099	0.219048	0.972378	1.39779	0.361416	0.126971	0.0553303	0.698589	0.284356	0.0134915	0.0667511	0.0670548	0.142762	0.372907	0.115009	0.00578251	0.0673615	0.385565	0.0623335	0.448553	0.582163	0.0159748	0.0896996	0.217402	2.04347	0.888512	0.519816	0.0816725	0.0699891	0.265014	0.385093
TNFRSF9	0.0455013	0.0980922	3.08054	0.367881	0.605662	0.208349	0.291975	0.321083	0.054886	0.0241535	0.305001	0.836957	0.0604977	0.29301	0.0120034	0.495631	0.0948719	0.337266	0.0283844	0.226331	0.636588	0.854768	1.06695	0.139939	0.577145	0.671853	0.738724	0.0185868	0.0558333	0.0359919	0.146592	0.0667196	0.749375	0.0307274	0.10294	0.105532	0.0637926	1.03161	0.748709	0.0377278	0.0317767	0.072932	2.35796	1.08912	1.0398	0.355635	0.188252	0.322332	0.40277
TNFSF13	5.26717	3.22683	4.2573	3.24823	3.8546	4.23426	4.10303	4.07736	3.00002	1.60127	4.29266	3.12878	1.98879	5.97702	6.91155	1.03965	3.60387	2.76233	1.66934	3.76743	6.70239	5.05983	1.72834	1.90459	2.96848	5.52375	2.38177	2.01637	0.867896	1.34156	8.2165	1.22489	7.74431	0.693276	2.54453	3.6107	6.06052	2.86956	2.55596	2.01363	2.32174	5.95627	5.17278	4.77429	1.19227	1.61521	3.85711	3.98686	3.74055
TNFSF13B	1.20249	0.370722	4.29981	3.03974	6.91064	1.21441	1.81284	0.934184	0.471414	0.11664	7.3676	1.35643	0.147973	14.0541	1.07652	1.69	0.926526	2.5749	0.428002	1.9183	1.66843	7.98253	4.29948	0.289622	5.55544	3.70503	5.55958	0.241798	0.35346	0.0744899	1.16806	0.869935	2.21346	0.282641	0.522934	1.20127	0.177729	3.01726	5.94464	0.224488	0.153454	0.899617	8.5117	6.33738	6.60935	1.17266	0.931266	2.23449	3.87214
TNFSF14	0.352468	0.124324	0.888852	0.110785	0.168067	0.247898	0.256242	0.228137	0.025454	0.0320041	0.277466	0.0704124	0.153035	0.595995	0.0106033	0.037681	0.172849	0.124136	0.0429832	0.19041	0.689777	0.412867	0.182955	0.0331113	0.353509	0.0901495	0.0889848	0.0140732	0.00435181	0.00953807	0.437039	0.106087	0.176738	0.0180954	0.080599	0.217741	0.331607	0.103605	0.275072	0.0437417	0.0196491	0.0927717	0.496981	0.18889	0.532879	0.215647	3.97886	0.352461	0.197979
TNFSF15	0.137634	0.243005	2.03313	2.14488	0.450423	0.907667	3.89202	9.45918	0.281898	3.03674	1.91064	1.65962	0.406055	0.528042	0.728887	0.123889	0.65667	0.153374	2.07287	3.57789	3.19651	0.729888	0.579219	3.27682	0.305863	4.06083	0.916197	1.1592	0.187134	4.28347	1.70875	2.81637	1.30007	0.704152	1.04765	0.561379	1.57521	7.11487	0.857571	0.469293	1.05745	1.62241	1.10506	0.581161	1.59671	0.293463	1.14227	4.29952	0.331047
TNFSF18	0.0882833	0.0403401	0.143738	0.0175741	0.249946	0.0268122	0.0836876	0.0733579	0.00865248	0	0.0143527	0.0279242	0	0.153972	0.0126152	0.320219	0.018695	0.118151	0.178986	0.0339808	0.497083	0.0265516	0.0593642	0.0787878	0.0171667	0	0	0.033487	0.0207101	0	0.0346642	0	0.145279	0.0215289	0.0221289	0.147353	0.0618865	1.49506	0.0643799	0.0223034	0.0400754	0.119572	0.198471	0.215741	0.125129	0.171042	0.159241	0.138135	0.010241
TNFSF4	0.179881	0.0684956	1.00414	2.86016	0.53474	1.62528	0.864766	0.392358	0.0352596	0.0840481	0.197399	3.34979	0.0618301	0.474714	0.0963897	0.48282	0.195221	0.258794	0.462377	0.253871	2.55118	1.75825	0.514068	0.650161	0.647092	1.65951	1.03003	0.085289	0.427253	0.393069	0.147146	1.05011	0.393385	0.0383828	0.146538	1.23243	0.0630482	4.43164	2.07697	0.310536	0.183725	2.68466	1.66812	1.58432	0.484417	1.3424	0.294965	1.86967	1.74757
TNFSF9	0.306102	0.389203	6.19105	0.953748	0.639045	0.291022	1.90321	0.283104	0.396528	0.0765344	0.363499	2.10479	0.209124	1.57348	0.42599	3.38299	0.236736	0.370477	0.555064	0.36883	0.271465	0.736492	9.97537	0.247048	7.45314	0.274868	1.1108	0.636072	0.124883	0.328453	0.167221	0.380542	0.202872	0.0778919	3.8697	3.12423	0.457142	9.39887	23.4221	2.60015	0.112773	1.67499	9.14545	0.888965	2.57547	2.65106	0.13967	1.24943	0.913955
ULBP1	0.00705255	0.360929	0.104984	0.230241	0.255578	0.214191	0.802251	0.0468818	0.0995338	0.0486683	0.0642082	2.15935	0.908712	0.0517898	0.790089	0.204647	0.0358431	0.0226526	1.37264	0.311271	0.173824	0.161202	0.290863	0.966758	0.756997	0.188498	0.872801	0.518974	0.416918	0.0507655	0.0590755	0.309206	0.0390928	0.00687938	0.0942814	0.14885	0.321349	1.36205	0.308581	0.323085	0.418321	0.840583	0.946012	0.0459588	0.106624	0.222669	0.0277551	0.353118	0.0458141
[truncated: 206 more columns]

## Sheet: Immuno effector genes(TCGA)
ID	TCGA-ZF-A9R5-01	TCGA-E7-A7PW-01	TCGA-4Z-AA7N-01	TCGA-DK-A2I1-01	TCGA-GC-A3RC-01	TCGA-ZF-AA52-01	TCGA-E7-A541-01	TCGA-GV-A3QK-01	TCGA-CF-A47W-01	TCGA-ZF-A9RL-01	TCGA-UY-A9PA-01	TCGA-ZF-AA4R-01	TCGA-YF-AA3M-01	TCGA-E7-A7DV-01	TCGA-DK-AA76-01	TCGA-ZF-AA4N-01	TCGA-CF-A47V-01	TCGA-K4-A4AC-01	TCGA-BL-A0C8-01	TCGA-CU-A0YO-01	TCGA-R3-A69X-01	TCGA-UY-A9PB-01	TCGA-ZF-A9RD-01	TCGA-FD-A5BV-01	TCGA-XF-AAN2-01	TCGA-K4-A54R-01	TCGA-G2-A2EO-01	TCGA-XF-A8HB-01	TCGA-XF-AAMH-01	TCGA-KQ-A41Q-01	TCGA-CF-A9FM-01	TCGA-XF-A9SV-01	TCGA-BT-A3PJ-01	TCGA-CF-A3MF-01	TCGA-GD-A3OQ-01	TCGA-XF-AAMR-01	TCGA-BT-A42C-01	TCGA-DK-A1AC-01	TCGA-FD-A5C1-01	TCGA-BT-A3PH-01	TCGA-FJ-A3ZF-01	TCGA-FD-A3SM-01	TCGA-FD-A3B7-01	TCGA-UY-A9PH-01	TCGA-BT-A42E-01	TCGA-XF-A9T4-01	TCGA-4Z-AA83-01	TCGA-FD-A3SQ-01	TCGA-FD-A3SO-01
SETD7	3.04616	1.48432	6.12737	3.27376	4.10573	3.64253	2.65664	2.03023	1.68423	4.65545	2.75031	4.29322	2.75231	4.03301	3.42033	4.60949	1.70622	2.64594	5.22252	4.14324	7.423	1.92329	1.67035	2.33739	5.92018	3.37962	2.79861	2.11762	0.567787	1.86339	4.21323	2.71058	7.40654	0.520338	5.41758	8.74835	2.92341	6.04613	1.80219	5.47855	2.68508	6.32809	5.80879	2.19468	2.52174	2.70571	1.95519	5.55677	6.0099
CD8A	1.03052	1.22596	8.60048	1.2284	4.99958	1.48154	10.5433	2.578	0.162554	0.189356	5.5198	1.46583	0.479075	1.71052	0.0348531	2.73903	0.542331	1.03151	0.0635788	1.01393	2.29063	9.45567	5.78413	0.356986	4.7523	5.65235	7.78034	0.152654	1.40756	0.163029	0.510774	0.58118	3.40536	0.196284	0.452419	0.386093	0.286391	7.34709	4.86174	0.230047	0.339541	0.274448	21.6273	6.99363	6.54537	2.13525	0.391957	0.866863	1.18834
CD8B	0.86782	0.391108	3.14109	0.643678	1.70169	0.693206	4.30158	0.940397	0.130493	0.177745	1.32969	0.466262	0.112079	0.689655	0.176666	0.772703	0.422925	0.254558	0.0550895	0.414868	1.53573	3.13201	2.87776	0.594121	1.34998	1.70422	2.38359	0.0541109	86.0387	0.0855714	0.28629	0.339915	0.716616	0.11596	0.158923	0.204821	1.40002	2.4244	2.26554	0.13615	0.0503665	0.158535	6.4052	2.55648	1.48275	0.498174	0.202733	0.340128	0.330966
CXCL10	0.81024	14.7403	15.1115	35.6938	70.1282	7.50816	48.2782	12.2502	0.310253	1.32198	72.786	43.5557	1.39158	75.2181	0.366183	20.0992	16.3119	139.02	6.15597	19.7854	7.9111	430.447	63.6562	0.591927	81.6629	57.3901	33.5688	0.972034	2.74057	0.290643	4.99157	1.5445	309.646	0.330842	30.1396	0.754807	4.29285	38.8892	303.07	0.977457	1.88177	3.53367	106.523	76.6525	332.249	200.175	51.7108	8.52475	31.8427
CXCR3	0.320287	0.433634	6.24666	1.47351	1.51535	0.821419	3.12289	0.898956	0.148815	0.0955041	0.755993	0.510289	0.0559195	0.731734	0.0542424	0.743511	0.452164	0.863644	0.109943	0.85231	1.59293	3.06822	2.68016	0.11857	1.62389	3.15614	1.52496	0.0359967	0.0333934	0.0853882	0.260835	0.293963	0.624669	0.0231424	0.134795	0.199273	0.174627	1.3592	1.79933	0.071925	0.107697	0.227406	5.98257	3.34337	2.26869	0.43582	0.155615	0.742437	0.946736
CCL5	5.24667	4.89303	33.3786	20.235	37.1107	20.0472	67.9705	20.7607	3.27489	2.12383	29.5828	10.0313	3.50034	75.3242	0.43559	15.1564	5.72281	30.2523	3.07313	12.8615	17.4005	98.3448	92.4772	1.42302	38.0729	97.6595	66.264	1.73441	0.990141	2.0345	2.74679	10.0292	12.0027	3.18793	2.55677	4.68395	17.1156	40.7555	116.079	21.9385	1.65875	30.8433	539.753	68.2378	95.9284	5.01416	4.26804	15.2131	14.2126
GZMA	4.38721	1.93295	6.77982	4.36174	17.2237	4.84792	16.3802	5.22314	0.932842	0.370601	9.28439	1.69344	1.16843	4.75066	0.113339	4.54559	1.23872	6.5283	0.459449	4.24869	4.42383	24.9581	41.2012	0.672464	16.0015	23.2471	16.4075	0.338466	0.511684	0.331347	2.25791	1.32296	18.1531	0.33849	0.9775	3.84348	0.573384	12.5747	10.4114	0.567748	0.28504	1.30153	30.2761	14.2949	27.2057	6.30333	3.47915	2.0167	2.50724
GZMB	0.926569	1.39693	6.37042	5.71472	8.30913	4.55972	9.79992	8.64398	0.233954	0.108374	8.92592	2.26512	0.937724	4.80905	0.0718107	6.1429	1.11741	5.80089	0.254716	2.19224	5.80603	38.8059	23.2324	0.112123	13.461	39.5323	33.4621	0.119139	13.4101	0.161492	1.6608	0.239491	9.23834	0.352335	2.08895	0.635859	0.352284	6.56394	24.615	0.296241	0.256641	0.301059	55.4063	40.1175	13.5928	7.19415	1.91595	2.52746	3.61437
GZMM	0.281386	0.714311	7.11204	1.53104	0.722298	1.36734	4.01377	1.29377	0.459634	0.0809078	1.3114	0.919695	0.147383	0.551022	0.0268055	0.299386	0.516418	0.853591	0.244492	1.10714	2.55091	2.65168	3.02739	0.234379	1.38613	2.67785	3.1719	0.177889	1.10016	0.120563	0.122761	0.357589	0.487419	0.0686191	0.156737	0.222203	0.0657503	1.13216	2.62197	0.537108	0.17031	0.351796	5.16613	2.63592	1.71938	0.188452	0.338367	0.859588	0.565782
FLT3LG	1.02776	1.44207	1.50673	0.61377	1.77055	1.06883	2.80046	0.621093	0.732572	0.608941	1.16456	1.44809	0.929817	2.05263	0.311522	0.759128	1.71474	2.73427	0.189426	0.767208	0.54262	2.39789	1.15881	0.878304	1.50189	2.06211	1.1802	1.02777	0.927866	0.664538	0.839704	0.890516	1.4674	0.235441	0.69218	0.556715	0.403893	0.415203	2.42258	0.293743	0.27804	0.162239	0.694324	1.34458	3.14295	1.25596	1.2461	1.19042	0.491339
IFNG	0.0545791	0.199514	0.40623	0.535994	0.824124	0.287318	1.12345	0.471658	0.0142645	0.0209244	0.544226	0.299233	0	0.106879	0	0.358982	0.0154104	0.467484	0	0.112042	0.170084	1.64149	2.74031	0	1.13204	2.67441	1.13448	0	0.0341428	0.0374162	0.0761968	0.0346799	0.390776	0.0177463	0.0121606	0.023509	0.0510131	0.32776	1.09675	0	0.0110114	0.0151636	3.3538	0.8299	1.08645	0.323756	0.071598	0.0162664	0.354552
PRF1	0.909451	0.703261	6.50866	2.87574	9.29311	3.07014	9.87161	2.4066	0.57594	0.0704032	5.68672	0.907238	0.68704	3.49336	0.0699758	2.58824	1.20737	3.54842	0.739556	1.98364	2.92081	17.8525	9.72193	0.3746	9.25025	21.5665	9.53862	0.145947	14.3762	0.54853	1.18115	0.583428	9.11891	0.13648	0.77156	1.24676	0.288112	7.54312	6.6491	0.418279	0.132319	0.663262	22.9422	14.7024	8.77193	3.91052	1.68631	1.64192	3.17306
C1QB	9.7716	8.43253	64.8489	122.904	223.804	65.6594	117.213	18.6405	7.44453	1.38493	45.1296	13.9741	14.006	998.692	1.88283	108.487	7.26876	147.935	13.2768	47.1796	85.6832	341.656	180.505	8.28086	90.7522	108.507	353.268	22.5225	32.6375	2.27722	12.5937	45.9339	106.603	1.99814	8.93692	60.6184	3.83244	148.374	290.108	15.003	1.38224	19.2653	264.847	269.39	230.428	29.1912	33.4445	69.3374	126.968
CRTAM	0.0414189	0.100938	2.46624	0.316609	0.435285	0.231457	1.42692	0.297359	0.0194851	0.247714	0.581793	0.199133	0.0780991	0.742141	0.00946962	0.374983	0.0210503	0.0886908	0.0479845	0.19556	0.591388	0.368725	0.712992	0.0827994	0.373702	0.935942	1.43048	0.0188529	0.0155461	0.0340732	0.0260209	0.157907	0.0803558	0.0161608	0.321149	0.1677	0.0754899	1.37896	0.950431	0.0390651	0.0300827	0.12428	1.64502	0.877212	0.231691	0.427979	0.0543342	0.185163	0.169124
IL7R	1.00191	0.147035	26.4676	2.21282	10.6242	4.29557	1.89753	3.51241	0.00573405	0.0546729	2.82496	0.522781	0.402202	39.9827	0.112862	2.02025	0.622563	6.22874	0.546477	4.10227	4.85429	7.21872	9.73035	0.637001	0.978379	8.28951	3.83073	0.18031	0.288219	0.973877	1.17924	0.404279	3.3469	0.103438	2.0311	0.746562	0.489587	1.99211	6.38196	0.275905	0.159349	1.47815	23.4147	7.04737	1.82433	4.48366	2.62866	2.11202	3.37643
NCR1	0.0117058	0.0427907	0.326723	0	0.328761	0.156426	0.038045	0.124503	0.0275343	0	0.152247	0.0740514	0.0367873	0.300862	0.0133815	0.0135869	0.0297461	0.0501316	0.0135614	0.0240301	0.0397948	0.352058	0.167922	0	0.418821	0.511966	0.12353	0.0177607	0	0.0361117	0.0367701	0.0446277	0.129772	0	0.00782441	0.156304	0.032823	0.396471	0.136582	0	0	0	0.0526321	0.553047	0.380495	0.0940765	0.0921357	0.0209323	0.130358
PRR5L	0.221055	0.359142	1.05324	0.91742	10.7115	1.1759	0.667651	0.260496	0.325634	0.0693391	3.93361	2.15693	1.19993	1.83482	0.137836	7.90726	2.47389	0.225916	0.523833	1.41294	0.964986	4.11391	5.14098	0.310864	0.916998	1.00099	0.944678	0.0889308	1.72856	0.644055	0.855694	0.881067	1.79622	0.561938	1.53355	2.7223	0.190177	0.625127	2.89188	0.241436	0.135822	1.10827	2.93155	0.611135	1.23047	3.94535	0.672238	6.78583	1.33964
SPON2	0.696503	1.06423	13.0973	13.0521	22.6865	21.6054	3.69698	1.62417	1.73655	0.52981	2.01785	37.8179	12.2704	19.417	1.05319	3.08828	8.3189	4.96354	1.89133	2.96552	12.6409	25.4652	9.87909	3.5572	2.79756	12.3524	27.2793	18.1272	8.85248	2.93689	1.856	5.42315	10.8061	0.736916	11.5281	16.8083	1.28649	5.51846	19.5428	3.31936	1.02156	6.15234	10.8392	4.3047	4.44046	11.3518	4.57811	38.9824	14.0559
C1QA	13.8494	12.2905	89.0775	142.112	214.077	133.285	139.263	25.1989	9.86176	1.94351	56.5984	20.3216	17.6833	1345.71	2.32999	122.231	8.49954	207.163	16.5292	65.9805	76.2051	370.338	237.032	12.8107	74.2802	135.028	442.584	25.1364	39.9022	6.77145	13.6074	44.3322	106.365	3.67047	10.6429	64.6365	5.1412	151.588	349.425	15.9025	2.39347	26.4698	317.174	339.522	271.763	25.501	42.1406	82.3183	143.156
CLEC5A	0.0375669	0.137326	0.289595	0.95294	3.33054	5.97197	0.308147	0.620747	0.0210392	0.0493794	0.446718	0.543199	0.817985	8.2682	0.147239	0.635369	0.368214	1.25835	0.292218	0.0826272	2.13917	3.80918	0.644759	0.0766316	1.3441	2.36022	0.46852	0.0529271	0.100717	0.358711	0.567545	0.470585	3.32062	0.0628191	0.627763	0.836804	0.116624	0.162431	3.66315	0.0542326	0.0682126	1.11827	2.16767	3.4623	0.60041	0.582265	0.732176	1.25237	1.32976
CSF1R	1.83691	0.943539	11.3507	8.20731	14.9934	11.2726	7.66657	1.94173	1.00177	0.247389	3.84383	1.42601	2.1293	73.3251	0.240969	8.02407	2.10618	8.7972	9.00578	5.70931	15.2279	21.0323	10.5835	0.6757	5.77524	5.88486	7.76299	2.07234	1.69541	0.628165	3.108	4.3298	8.96899	0.482571	1.89207	10.0505	0.735813	6.90697	16.7313	0.628901	0.335883	3.74693	25.2482	17.9627	10.8321	3.4672	4.04063	11.6698	12.8231
CYBB	1.03205	0.683723	19.7166	10.5794	9.76322	7.35219	4.24983	1.85502	0.392814	0.276583	2.00041	2.02203	1.36978	58.1839	0.561261	7.46653	0.802056	8.35705	2.96011	5.14747	15.0859	19.3952	12.3524	0.572303	6.76478	8.04645	9.67517	1.22002	0.615844	0.808834	1.46881	2.52123	11.3686	0.0977391	1.28258	8.21319	0.642693	9.84898	16.2897	0.459025	0.42149	2.03776	25.2441	24.1922	9.50578	3.42243	2.1031	5.85012	12.8136
LILRA2	0.0414267	0.0454307	0.200419	0.211112	0.228943	0.72973	0.139128	0.0771073	0.0357293	0.00952924	0.0538798	0.0366893	0.12368	0.450235	0.0284142	0.0625088	0.0842168	0.146367	0.0767895	0.114807	0.242937	0.553191	0.148568	0	0.128887	0.236546	0.11128	0.03457	0.0310981	0.0170398	0.112778	0.142143	0.180834	0.0121228	0.0498428	0.310482	0.011616	0.083589	0.237652	0.0223271	0.0125368	0.117397	0.509121	0.303707	0.0532362	0.13793	0.0815165	0.388915	0.24989
MARCO	0	0.194812	0.614817	4.80361	1.18774	4.59664	0.0346413	0.13462	0	0	0.0554503	0.579866	0.385205	56.1118	0.0243687	0.123713	0.0180566	0.216821	5.61839	0.382904	0.0815277	10.4887	0.49692	0.0913166	15.967	18.8796	12.1068	0	0.120017	0.38361	1.06021	0.609526	0.612966	0.0103968	0.577076	2.23581	0.0149432	10.9759	6.94357	0.12925	0.148376	1.24372	2.01278	28.9639	3.94796	0.409944	0.461409	1.00063	6.57771
MMP8	0.00644535	0.0706831	0	0	0.0408754	0.0391499	0	0	0	0	0.00838287	0.0326188	0.040511	0.0331316	0	0.00748109	0	0	0	0	0.0273893	0.0542771	0	0	0	0.0548128	0.0185501	0	0.0362879	0.0265113	0.0134973	0.0122863	0.00893176	0	0.0301574	0.0138811	0	0	0.0188009	0	0.00390107	0.0268605	0.183539	0.0105005	0.024361	0.281198	0.0169103	0.149832	0.113646
MS4A6A	1.4885	0.559508	6.99904	6.64519	7.01313	5.97798	5.65027	1.75512	0.357024	0.242053	2.29926	1.07476	0.871832	38.5243	0.253706	6.32451	1.00153	6.75978	1.70229	2.37617	7.9839	13.0872	10.2921	1.03813	3.04171	4.6534	7.2281	1.76204	0.9515	0.609895	1.13786	2.19552	5.27609	0.175428	0.759635	7.98052	0.496235	7.11702	10.0046	1.00279	0.919447	1.56595	13.3681	13.0351	10.2395	2.08018	1.74182	4.60158	5.5396
CCL4	0.545254	0.930151	9.3341	5.42703	7.88404	11.87	6.88766	1.6963	0.230858	0.200677	5.92859	1.65566	1.02812	11.3874	0.0498646	4.75921	0.637361	2.31177	0.265308	1.60062	1.57559	10.0098	10.0705	0.249143	7.48111	8.29354	7.64761	0.107547	0.358147	0.403697	3.8137	0.685987	5.49318	0	0.546688	2.19828	0.328711	11.8664	9.04457	0.8816	0.0924047	0.618067	20.054	5.73844	7.83949	2.39761	3.84818	0.672766	3.76467
CTLA4	0.543526	0.292935	8.32427	0.998736	5.76701	0.507915	1.03046	3.53665	0	0.168303	2.09355	0.74057	0.27921	0.828969	0.0238974	1.929	0.40727	2.24938	0.0484372	0.750998	1.43912	5.58305	3.42991	0.328352	1.93492	2.55241	5.30459	0.111013	3.52107	0.161225	0.820823	0.0597738	5.68522	0.0509788	0.419197	0.450219	0.373683	3.08825	4.46161	0.0704171	0.132854	0.148103	2.6788	5.90892	5.21482	0.606023	0.685585	0.813058	1.0767
SLAMF1	0.44121	0.170772	5.09972	0.727431	0.573724	0.27115	0.477991	0.852278	0	0.01194	0.330802	0.151048	0.057094	0.388798	0.0178013	0.168695	0.140697	0.255643	0.0240541	0.570078	0.930836	1.28012	1.34031	0.140825	0.37951	0.693675	0.791777	0.0275646	0.0389655	0.0320259	0.353274	0.138525	0.546677	0.0101265	0.0867393	0.339842	0.0436641	0.59475	0.822667	0.059448	0.0471254	0.0822012	0.995781	1.08243	0.678814	0.131108	0.129376	0.603331	0.380547
FGL2	1.02969	0.595656	12.6571	4.06636	6.49243	4.92145	4.52409	2.2505	0.403671	0.83737	2.82048	0.91457	0.988763	15.184	0.243741	4.92549	1.57259	5.18928	1.16279	8.5085	11.0628	10.3979	8.96147	0.995053	3.66469	3.63916	4.65481	0.931066	4.42601	0.181821	1.17071	1.08054	5.7689	0.142037	0.802976	31.8372	0.415588	4.59455	6.56841	0.276777	0.18256	1.1053	10.0583	9.3111	9.10061	2.37035	1.83513	4.27774	3.7547
IL21R	0.210769	0.093839	5.25681	0.781037	1.07227	0.482552	0.456679	0.627794	0.0222461	0.0372943	0.263584	0.230769	0.0445828	0.628035	0.0231674	0.366958	0.0926989	0.516417	0.103307	0.399391	1.14368	2.09186	1.58444	0.0405137	0.611609	0.866669	0.855471	0.00922469	0.102691	0.050016	0.165516	0.262697	0.772319	0.0158149	0.0921154	0.106498	0.0511438	0.963893	1.03256	0.0245758	0.0539714	0.145268	2.14744	1.48576	0.919186	0.269906	0.239271	0.503737	1.09083
LILRB4	0.444723	0.226146	4.41775	4.6453	2.44918	1.33577	1.13052	0.679715	0.120806	0.0120825	0.291482	0.668997	0.324642	9.72021	0.0560425	1.12179	0.0860184	1.65339	0.409741	1.02077	3.13683	7.45643	2.9198	0.175007	2.75636	5.22422	5.27094	0.456922	0.262869	0.133233	0.439986	0.767639	1.67416	0.0341577	0.32769	1.73155	0.0760965	4.41859	3.8747	0.254784	0.0487474	0.650862	5.87278	6.73749	2.14677	0.454303	0.367494	2.31375	4.22459
SLAMF8	1.67155	0.558765	5.47746	10.4241	7.63893	6.5322	3.95833	1.54383	0.185572	0.212667	1.93354	2.18972	0.836776	18.9229	0.25365	2.77288	0.545051	4.76713	0.625512	2.05733	5.19853	20.7764	5.80898	0.908258	4.69428	12.9573	11.2962	0.448878	0.832829	0.813802	0.751197	1.2266	7.7486	0.144292	0.884939	1.61838	0.259237	5.24999	14.7786	0.343812	0.340222	2.45353	10.8412	15.532	6.00473	2.1399	1.41657	3.76939	9.01219
SLC15A3	2.72327	1.07227	9.29228	6.49372	16.342	5.43317	3.45639	3.50743	1.66956	1.14956	2.62345	4.20148	4.20516	17.5169	1.92085	3.50555	4.66561	12.8065	1.90052	1.95144	12.5819	17.57	8.28586	0.827356	22.19	12.4816	5.5552	3.30495	1.01943	1.21026	3.79937	1.69126	5.3546	0.466282	2.39155	2.48482	2.40149	3.59611	13.0599	8.09732	0.282748	1.58765	10.8089	11.6992	12.3597	6.47562	1.67695	7.70934	7.73964
[truncated: 206 more columns]

## Sheet: Immune checkpoints(TCGA)
ID	TCGA-CF-A3MF-01_Treat	TCGA-XF-AAMH-01_Treat	TCGA-C4-A0EZ-01_Treat	TCGA-DK-A6AW-01_Treat	TCGA-GD-A6C6-01_Treat	TCGA-E7-A519-01_Treat	TCGA-BT-A20P-01_Treat	TCGA-GC-A6I3-01_Treat	TCGA-DK-A1A7-01_Treat	TCGA-KQ-A41O-01_Treat	TCGA-CF-A47S-01_Treat	TCGA-CF-A47Y-01_Treat	TCGA-CF-A8HX-01_Treat	TCGA-GU-A763-01_Treat	TCGA-E7-A8O8-01_Treat	TCGA-CF-A9FH-01_Treat	TCGA-DK-AA6W-01_Treat	TCGA-CF-A9FF-01_Treat	TCGA-CF-A5UA-01_Treat	TCGA-E7-A7PW-01_Treat	TCGA-UY-A78O-01_Treat	TCGA-E7-A85H-01_Treat	TCGA-BT-A20V-01_Treat	TCGA-CF-A3MI-01_Treat	TCGA-ZF-A9RD-01_Treat	TCGA-HQ-A2OE-01_Treat	TCGA-CF-A47W-01_Treat	TCGA-CF-A47T-01_Treat	TCGA-BT-A2LB-01_Treat	TCGA-CF-A47V-01_Treat	TCGA-FD-A5BT-01_Treat	TCGA-KQ-A41R-01_Treat	TCGA-E7-A7DU-01_Treat	TCGA-S5-A6DX-01_Treat	TCGA-FD-A5C1-01_Treat	TCGA-E5-A4U1-01_Treat	TCGA-G2-A2EL-01_Treat	TCGA-GU-AATP-01_Treat	TCGA-S5-AA26-01_Treat	TCGA-DK-A1AD-01_Treat	TCGA-KQ-A41Q-01_Treat	TCGA-ZF-A9R0-01_Treat	TCGA-E7-A5KF-01_Treat	TCGA-UY-A9PB-01_Treat	TCGA-4Z-AA83-01_Treat	TCGA-FD-A43Y-01_Treat	TCGA-XF-A9T2-01_Treat	TCGA-ZF-AA4T-01_Treat	TCGA-FJ-A3Z9-01_Treat
IDO1	0.400916	3.21262	6.78988	3.10575	7.9293	0.982343	4.49798	2.45278	0.223771	0.1016	6.09813	37.2952	1.09978	2.56486	0.0155359	4.67708	0.684946	5.25278	0.283404	3.33391	0.877829	15.7936	63.4581	0.135841	22.008	45.9166	5.44988	11.7328	0.337942	0.0978259	0.569198	0.194297	16.2624	0.0994251	3.44287	0.310252	0.276278	4.21125	232.802	0.0961353	0.119272	0.487078	39.6269	11.7014	31.6418	35.9614	2.82576	0.765523	2.98276
LAG3	0.536576	0.91888	3.07624	0.975751	6.28021	1.72651	4.97253	1.28697	0.0795938	0.408643	2.61231	1.22932	0.455748	11.6878	0.033156	3.65264	0.485214	3.67206	1.20126	0.453997	0.751837	17.6905	8.71141	0.21743	5.05331	10.0953	5.70417	0.627092	0.523907	0.134213	0.47072	0.276441	6.78256	0.120241	0.271417	0.577801	0.243982	4.85429	6.10558	0.58131	0.114106	0.308225	17.6867	6.63893	11.3845	1.76072	0.960716	1.78286	1.50731
CTLA4	0.543526	0.292935	8.32427	0.998736	5.76701	0.507915	1.03046	3.53665	0	0.168303	2.09355	0.74057	0.27921	0.828969	0.0238974	1.929	0.40727	2.24938	0.0484372	0.750998	1.43912	5.58305	3.42991	0.328352	1.93492	2.55241	5.30459	0.111013	3.52107	0.161225	0.820823	0.0597738	5.68522	0.0509788	0.419197	0.450219	0.373683	3.08825	4.46161	0.0704171	0.132854	0.148103	2.6788	5.90892	5.21482	0.606023	0.685585	0.813058	1.0767
ICOS	0.351865	0.102083	8.7609	0.466958	4.20488	0.36639	0.689787	1.62618	0	0.00963552	0.555704	0.317987	0.105313	0.486017	0.0478851	0.661232	0.120638	0.726544	0.0873517	0.558939	0.712019	2.21728	2.29844	0.191402	1.01653	0.712462	0.900169	0.0127111	0.322311	0.0603044	0.385968	0.0159698	2.03168	0.00817202	0.218394	0.15156	0.164438	2.32434	1.94686	0.0507962	0.0811305	0.0279309	2.16592	1.77432	2.43818	0.278937	0.450594	0.307112	0.590875
CD80	0.0415354	0.126527	1.1593	0.192925	1.27942	0.462534	0.367483	0.492389	0	0	0.297117	0.148894	0.0435104	1.14888	0	0.409784	0.0351824	0.518818	0.0240597	0.177636	0.200037	1.22421	0.993051	0.00988478	0.387675	0.580301	0.511372	0.0840261	0.0519662	0.078304	0.202953	0.0659796	0.690701	0	0.050899	0.104362	0.0727905	0.623574	0.928872	0.0606278	0.0377091	0.0576986	1.06864	1.06012	1.05705	0.298043	0.354165	0.235199	0.430424
PDCD1LG2	0.121805	0.14842	1.74344	1.41006	2.44473	1.33175	0.923713	0.492047	0.0220391	0.0215526	1.63295	1.30399	0.338622	6.90801	0.0749761	1.32678	0.246031	1.32418	0.249661	0.509708	1.55282	8.64547	4.14986	0.2542	3.74587	3.4263	1.37528	0.0426481	0.193423	0.125253	0.156969	0.410792	7.42691	0.0182791	1.1962	0.722407	0.0591127	1.14784	5.82146	0.164118	0.0283549	0.69504	6.41749	3.17502	1.96191	12.102	0.307281	1.2231	3.82586
TIGIT	0.232833	0.168451	8.54297	1.00229	2.59721	0.291691	1.57652	1.422	0.019967	0.0502104	0.714475	0.727248	0.285825	0.561024	0.444991	0.844524	0.15716	0.630999	0.0927233	0.474233	1.87061	3.92143	2.84423	0.436358	1.86191	1.79885	2.60365	0.0165593	0.109239	0.048633	0.152369	0.090153	1.17213	0.010646	0.252899	0.307134	0.295828	2.41716	1.8677	0.0220581	0.913796	0.172837	3.35598	2.83898	2.54931	0.250609	0.248166	0.578988	0.712363
ICOSLG	0.191262	0.282994	1.027	0.0435126	0.143574	0.0597473	1.17812	0.0417751	0.0899772	0.0345679	0.142147	0.0138278	0.0429336	0.0983163	0.371691	0.00317139	0.0902617	0.0409553	0.117121	0.227165	0.0325105	0.164352	0.00979888	0.0351135	0.280527	0.0398336	0.196595	0.0207281	0.0820438	0.157342	0.0314699	0.0364588	0.00757273	0.00266523	0.118712	0.0364839	0.0287303	0.0610386	0.00797008	0.0478593	0.0678036	0.0091094	0.0409505	0.0311596	0.0351123	0.0815617	0.00716863	0.0610742	0.0152138
KIR3DL1	0	0.0475034	0.0580329	0.00620842	0.0141278	0.0284161	0.025341	0	0.00611336	0	0	0	0.0122516	0.00572567	0	0	0.0132089	0.00834792	0	0	0.0198799	0.0562797	0.0559246	0	0.0970324	0.776747	0	0	0	0	0	0	0.00540243	0	0	0.00335843	0	0.213512	0.00758121	0	0	0	0	0.0381076	0.0117879	0.00447589	0.0409132	0	0
CD86	0.6132	0.98314	7.31445	3.49495	6.95309	3.71682	2.81811	2.12394	0.131584	2.67257	1.09976	0.759492	1.18667	22.605	0.368937	3.24403	0.656096	3.642	0.874917	2.12671	4.21313	9.45797	6.33112	0.497706	2.53033	4.7286	5.15207	0.641471	0.520884	0.338511	0.756952	1.05816	3.29615	0.188887	0.880154	2.17417	0.959249	3.53977	10.3744	0.300047	0.230498	1.21586	8.51796	10.6104	5.17206	2.71603	1.56648	2.51046	3.6899
PDCD1	0.408801	0.370401	6.65101	1.06834	1.53844	0.483889	4.08813	0.996418	0.0164373	0.0241116	1.03611	0.46417	0.0823538	0.954481	0.0119826	1.10715	0.186455	0.998821	0.036431	0.602503	1.22939	4.46399	1.78561	0.0748372	2.64156	3.03083	2.88608	0.166991	0.973748	0.0431153	0.274384	0.159849	0.857018	0.0306741	0.126116	0.212204	0.0514354	1.86576	3.27162	0.0918021	0.0380659	0.113577	6.59032	2.51031	2.17901	0.908606	0.44002	0.552949	0.593379
LAIR1	0.518904	0.367997	4.61827	3.14804	3.00973	2.31139	1.86495	0.551176	0.206656	0.0821007	0.728453	0.566206	0.591033	13.6816	0.141235	1.8961	0.558141	2.73669	0.935136	1.44566	3.11509	5.899	2.8111	0.168575	2.07568	3.12537	3.97724	1.43507	0.311727	0.259739	0.586444	1.29793	1.97652	0.219605	1.06807	2.4314	0.211707	2.71055	7.05557	0.436515	0.144571	1.06637	6.47264	5.11698	3.51367	0.945644	4.12747	2.07674	4.73142
IDO2	0.0349041	0.109365	0.15773	0.0119111	0.0316223	0.02423	0.0378139	0.0596635	0.00390958	0.00573491	0.0259409	0.0189261	0	0.00366165	0.00570009	0.0694509	0.0422363	0.00533861	0.00577671	0.0307082	0.0381404	0.029993	0.0894115	0	0.0077567	0.0424047	0.0143509	0.0264791	0	0.00512747	0.0261048	0.01901	0.0276394	0.034047	0.00333294	0.0193298	0.00349539	0.0215596	0.0290897	0.00335923	0.00603595	0	0.112098	0.105605	0.0791546	0.0314864	0.0392468	0.00445825	0.0185094
CD276	7.07317	16.2581	13.6226	27.514	16.1743	28.8333	22.408	8.9466	14.4649	14.3065	11.9868	31.2684	13.9729	21.8658	22.0311	25.5204	9.53393	36.3192	23.7864	14.717	21.2694	31.8383	17.2216	20.9647	16.6507	23.404	17.4264	1.95647	32.5326	15.5542	9.73794	20.2664	22.2548	3.97042	29.2571	26.7447	15.1355	15.8446	17.9108	14.018	15.118	19.5691	47.575	20.2455	7.75873	53.2278	20.9597	25.7147	13.551
CD40	16.1962	6.84907	33.5962	13.1058	3.58295	18.653	3.96148	12.5793	19.7531	3.19709	16.9706	4.80393	14.2749	14.2504	1.06257	4.06105	36.4775	2.09364	3.07817	8.19954	14.0855	10.2116	12.8779	2.31643	3.13743	5.34796	6.74685	0.678539	1.19311	1.03698	29.326	1.80528	3.31742	4.94399	7.80731	20.653	9.60778	3.91155	7.86971	1.02792	0.854497	6.154	24.596	47.4723	22.7694	41.3328	128.354	18.3542	4.42691
CD244	0.124097	1.07739	0.750467	4.31073	0.358368	0.348625	0.722629	0.226857	0.0668939	0.142729	0.534644	0.402335	0.36562	0.193651	0	0.324088	0.118256	0.107953	0.143769	0.668722	1.09425	0.765117	0.528495	0.586973	0.65153	1.05535	0.372042	0.0235358	0.0291116	0.0638053	0.0649686	0.0591392	0.306322	0.0453938	0.0725805	4.61698	0.114177	0.380069	0.444943	3.69422	0.0704159	0.077575	1.05201	6.41901	0.715288	0.231524	0.050873	4.09841	0.187142
CD274	0.426137	0.466667	2.61968	0.502529	4.0122	0.904307	1.08695	1.19764	0.245302	0.248159	5.12844	1.11925	1.05102	2.23012	0.154158	2.04107	1.13313	1.09153	0.431195	1.67206	0.57764	9.55865	5.85184	0.446735	7.98836	7.58871	0.615812	0.270081	0.182217	0.499216	1.48542	0.174801	13.4065	0.205206	1.85686	0.432158	0.332753	18.7478	8.7851	0.174431	0.574609	0.242781	6.64944	2.84727	3.04594	16.6593	2.29975	0.747549	3.43901
HAVCR2	0.54757	0.496863	5.19198	3.52516	7.58906	4.18936	3.99476	1.42501	0.246637	0.187594	2.09106	1.17922	0.750571	15.4168	1.51828	2.89384	0.488489	3.79198	1.39021	1.72796	4.02996	11.5489	5.80766	0.399258	4.41306	5.01759	6.097	0.861735	0.53021	0.347428	0.65263	1.63231	3.87072	0.227287	0.603522	2.32594	0.21234	5.61248	8.93777	0.478777	0.21507	1.03902	11.7556	9.94571	6.46863	2.1903	1.16153	2.92187	4.7788
BTLA	0.0899072	0.0584278	2.97783	0.23863	0.0923143	0.0582515	0.194804	0.414376	0	0.0137874	0.116934	0.0455004	0.0282547	0.0484165	0.0342592	0.0417419	0.0406163	0.0449212	0.0208318	0.196869	0.453375	0.317269	0.397667	0.0256758	0.130536	0.131073	0.270259	0.0227353	0.0281214	0.0184905	0.0313794	0.0228511	0.0498362	0.0116933	0.0160255	0.0929422	0.0294116	0.31531	0.215633	0.00807597	0.0108833	0.039966	0.413227	0.498007	0.190297	0.103223	0.0471768	0.139336	0.0778728
LGALS9	33.0952	26.226	15.0238	9.94926	7.90167	19.2686	35.5054	20.5203	30.8016	7.13197	62.9871	6.60418	53.7522	19.5929	5.67448	3.39392	32.159	5.10702	5.0948	15.7229	15.6754	18.4048	10.9106	2.18177	23.3827	23.1706	8.76158	9.96154	5.06906	5.92193	31.4204	2.34339	4.50078	1.70605	9.43287	17.2886	6.12478	7.70758	16.3799	1.43171	1.72754	4.98419	9.80807	68.2526	8.91178	16.1422	22.2773	22.0246	6.97103
TMIGD2	0.456527	1.13395	1.27422	0.139813	0.556773	0.0639925	0.627743	0.712001	0.839798	0.121169	1.32455	0.355447	0.551809	0.451294	0.88318	0.061141	0.92213	0.0939968	1.24087	0.414519	0.298461	2.61931	0.976044	0.401156	0.327773	1.79188	1.92034	0.0932435	0.939144	18.9406	2.72099	0	0.0973293	0.205531	0.164313	0.567234	0.849296	2.12576	0.358527	0.449509	1.37095	0.0731747	0.105264	0.62933	0.982208	0.191513	0.506746	0.439579	0.211832
CD40LG	1.03661	0.0891611	3.49465	0.223346	0.0441952	0.0296307	0.211394	0.616125	0.028686	0.0561056	0.190338	0.0308595	0.038326	0.0447781	0	0.0707759	0.196272	0.0261142	0.0141286	1.30183	0.466417	0.234741	0.328022	0.0870699	0.170741	0.207426	0.386092	0.083266	0.0114436	0.0250814	0.140463	0	0.0929503	0.011896	0.00815168	0.0525297	0.025647	0.184556	0.260874	0.0575119	0.0147627	0.1728	0.219334	0.397365	0.248909	0.0210025	0.239974	0.327118	0.215033
ADORA2A	0.0158544	0.0321977	0.304842	0.0126241	0.0287274	0.0192603	0.16031	0.0105392	0.00414361	0.0547039	0.0137469	0.0534908	0	0.395846	0.0302066	0.0368042	0.0537176	0.0113164	0.0551026	0.0054244	0.0538981	0.0762923	0.0379055	0	0.0246631	0.0321022	0.01014	0.0280642	0.00495897	0.0597784	0.022134	0.0201479	0.0512645	0.0309301	0.0141298	0.0660136	0.0185231	0.0418921	0.0154156	0	0.0639728	0.0132144	0.130689	0.0172195	0.0199745	0.02427	0.0207981	0	0.0441393
VTCN1	0.0366025	13.7279	4.04559	11.1275	0.00663219	41.7088	19.3986	0.900263	0.0172192	8.4448	4.14167	10.9013	5.42935	0.25266	1.84942	0.424843	0.372048	0.0313509	17.4198	7.9572	0.130654	1.03919	0.43318	6.04183	9.69099	4.50016	7.73226	13.1285	5.42664	16.5685	0.375584	2.91648	0.0253612	0.649807	7.30549	26.083	12.6957	2.60602	8.02896	0.453722	1.96725	23.9363	0.482748	0.178893	0.22135	7.47597	0.115238	51.8187	0.0271741
CD200R1	0.51071	0.380295	0.74968	0.289177	0.0873972	0.165446	0.190576	0.19238	0.0222461	0.104424	0.169748	0.0646153	0.187248	1.36263	0.12325	0.388599	0.235524	0.157963	0.302407	0.151436	0.530504	0.669005	0.325609	0	0.185374	0.117197	0.2232	0.030134	0.0585717	0.0175056	0.647634	0.173071	0.247704	0.00553521	0.102411	0.452179	0.552921	0.834205	0.259322	0.0152916	0.285067	0.0614855	1.05458	0.305076	0.501875	0.394156	0.119104	0.197871	0.163248
CD200	0.903849	0.41526	13.9509	3.4392	1.46993	5.3011	1.37248	2.17186	0.795808	3.04196	0.751583	1.79969	0.803251	0.968399	0.89773	0.412758	11.1954	0.896323	3.97392	2.83641	4.14941	16.6489	2.1654	1.73492	0.576242	1.79113	1.9048	0.562035	0.486629	0.738979	0.868811	2.30195	1.45272	3.38209	0.742809	5.99931	2.06698	3.17661	3.2488	1.93655	0.955109	2.15506	9.56019	4.39339	1.87051	0.816561	1.03019	15.0763	2.44073
NRP1	5.60805	0.979552	6.01917	4.08414	14.9113	2.9368	2.30855	1.83201	0.854987	0.676853	6.63603	3.64744	1.21785	31.3499	1.7632	9.29062	8.60948	8.39901	12.9562	4.61918	6.07223	5.34452	4.43831	4.10001	10.872	3.37154	3.00925	2.81001	8.0667	0.800947	1.72575	3.85301	8.35645	1.54393	4.65225	4.46914	1.32255	13.1925	7.86696	2.26997	1.61916	4.52676	15.3458	3.41831	19.0534	24.953	4.19053	5.17751	4.89024
CEACAM1	16.8681	4.22318	3.49326	1.11475	1.11572	2.344	15.8449	3.70123	1.29268	10.9206	24.1665	3.05532	9.08929	3.76173	3.93909	0.0977769	5.33465	0.283461	6.08797	22.6127	26.797	2.27296	5.99182	2.29691	18.939	25.2006	0.827402	8.40523	1.16311	5.51924	5.46026	7.16492	0.291843	1.64343	16.4874	5.35634	12.7637	0.982854	4.98861	12.434	8.76726	3.39362	5.82272	4.55506	0.736858	17.9685	17.0182	8.63657	0.416938
SETD7	3.04616	1.48432	6.12737	3.27376	4.10573	3.64253	2.65664	2.03023	1.68423	4.65545	2.75031	4.29322	2.75231	4.03301	3.42033	4.60949	1.70622	2.64594	5.22252	4.14324	7.423	1.92329	1.67035	2.33739	5.92018	3.37962	2.79861	2.11762	0.567787	1.86339	4.21323	2.71058	7.40654	0.520338	5.41758	8.74835	2.92341	6.04613	1.80219	5.47855	2.68508	6.32809	5.80879	2.19468	2.52174	2.70571	1.95519	5.55677	6.0099
[truncated: 206 more columns]
