# Supplementary material for: Lysine N-methyltransferase SETD7 promotes bladder cancer progression and immune escape via STAT3/PD-L1 cascade
Source: Int J Biol Sci. 2023 Jul 16;19(12):3744–61. doi: 10.7150/ijbs.87182 (PMC10411476; doi:10.7150/ijbs.87182)
Supplement: Supplementary file 4 — Supplementary table 3. [file ijbsv19p3744s4.xls]

## Sheet: Infiltrated immune cells(GSE)
ID	GSM1709077_con	GSM1709085_con	GSM1709123_con	GSM1709124_con	GSM1709120_con	GSM1709076_con	GSM1709091_con	GSM1709113_con	GSM1709095_con	GSM1709116_con	GSM1709089_con	GSM1709069_con	GSM1709125_con	GSM1709111_con	GSM1709112_con	GSM1709102_con	GSM1709126_con	GSM1709121_con	GSM1709081_con	GSM1709109_con	GSM1709083_con	GSM1709079_con	GSM1709070_con	GSM1709117_con	GSM1709086_con	GSM1709092_con	GSM1709100_con	GSM1709087_con	GSM1709119_con	GSM1709118_con	GSM1709103_con	GSM1709075_treat	GSM1709067_treat	GSM1709110_treat	GSM1709094_treat	GSM1709073_treat	GSM1709106_treat	GSM1709082_treat	GSM1709066_treat	GSM1709071_treat	GSM1709115_treat	GSM1709104_treat	GSM1709107_treat	GSM1709078_treat	GSM1709097_treat	GSM1709101_treat	GSM1709098_treat	GSM1709074_treat	GSM1709099_treat
Activated.CD4.T.cell	0.967742	0.967742	0.967742	0.935484	0.967742	0.935484	0.870968	0.935484	0.903226	1	0.967742	0.83871	0.967742	0.967742	0.967742	1	0.967742	1	0.967742	0.967742	1	0.967742	1	0.967742	0.967742	0.967742	0.967742	0.903226	0.935484	0.967742	0.967742	0.967742	0.967742	1	0.967742	0.903226	0.967742	0.903226	0.935484	0.967742	0.967742	0.967742	0.967742	0.967742	0.870968	0.967742	0.935484	1	0.935484
Activated.CD8.T.cell	0.620207	0.694332	0.497427	0.546331	0.612435	0.517602	0.533905	0.566205	0.438049	0.710707	0.528592	0.713766	0.598626	0.542568	0.57237	0.71974	0.528592	0.579719	0.482561	0.60441	0.619687	0.440058	0.773193	0.497427	0.638045	0.611277	0.491304	0.528483	0.501753	0.542568	0.485296	0.589313	0.663752	0.57237	0.509821	0.399118	0.645132	0.536142	0.533905	0.60441	0.575382	0.458526	0.593845	0.612435	0.458526	0.561125	0.463504	0.514855	0.200261
Activated.dendritic.cell	0.903226	0.903226	0.935484	0.903226	0.806452	0.83871	0.83871	0.967742	0.935484	0.967742	0.83871	0.903226	0.935484	0.935484	0.935484	0.870968	0.806452	0.935484	0.903226	0.83871	0.903226	0.903226	0.741935	0.935484	0.903226	0.903226	0.903226	0.870968	0.806452	0.83871	0.935484	0.903226	0.935484	0.967742	0.870968	0.870968	0.870968	0.935484	0.903226	0.903226	0.935484	0.83871	0.83871	0.903226	0.935484	0.903226	0.870968	0.83871	0.967742
CD56dim.natural.killer.cell	0.419355	0.580645	0.290323	0.387097	0.451613	0.419355	0.483871	0.322581	0.258065	0.419355	0.483871	0.580645	0.193548	0.322581	0.290323	0.419355	0.290323	0.322581	0.387097	0.677419	0.258065	0.258065	0.677419	0.387097	0.387097	0.419355	0.322581	0.387097	0.354839	0.354839	0.290323	0.548387	0.258065	0.387097	0.387097	0.419355	0.354839	0.322581	0.290323	0.419355	0.258065	0.387097	0.16129	0.290323	0.419355	0.354839	0.451613	0.354839	0.322581
Immature.B.cell	0.0322581	0.0322581	0.16129	0.0967742	0.0322581	0.0322581	0.0322581	0.0645161	0.0322581	0.0322581	0.0967742	0.129032	0.0967742	0.0645161	0.0645161	0.0322581	0.0967742	0	0.0645161	0.0645161	0.0645161	0.0645161	0.0322581	0.0645161	0.0322581	0.0645161	0.0322581	0.0645161	0.0645161	0.0322581	0.0967742	0.0322581	0.0322581	0	0.0322581	0.0645161	0.0967742	0.0322581	0.0645161	0.0322581	0.0645161	0.193548	0.0322581	0.0322581	0.258065	0.0322581	0.0967742	0	0.290323
Macrophage	0.83871	0.806452	0.903226	0.806452	0.935484	0.870968	0.935484	0.870968	0.967742	0.83871	0.903226	0.774194	0.870968	0.806452	0.870968	0.935484	0.870968	0.903226	0.935484	0.870968	0.870968	0.935484	0.806452	0.870968	0.935484	0.935484	0.935484	0.935484	0.870968	0.806452	0.870968	0.83871	0.870968	0.806452	0.935484	0.935484	0.903226	0.967742	0.870968	0.83871	0.903226	0.806452	0.935484	0.935484	0.903226	0.935484	0.967742	0.870968	0.774194
Natural.killer.T.cell	0.258065	0.258065	0.129032	0.290323	0.0645161	0.225806	0.129032	0.193548	0.0967742	0.483871	0.16129	0.354839	0.0645161	0.129032	0.0967742	0.225806	0.225806	0.225806	0.0967742	0.0967742	0.354839	0.0967742	0.322581	0.129032	0.129032	0.129032	0.0645161	0.225806	0.193548	0.129032	0.0645161	0.258065	0.0645161	0.129032	0.16129	0.0967742	0.0645161	0.0645161	0.193548	0.0967742	0.129032	0.451613	0.0645161	0.16129	0.129032	0.16129	0.193548	0.0322581	0.16129
Natural.killer.cell	0.16129	0.0967742	0.419355	0.0645161	0.193548	0.0967742	0.16129	0.16129	0.354839	0.16129	0.0645161	0.0967742	0.290323	0.258065	0.193548	0.16129	0.193548	0.129032	0.16129	0.193548	0.225806	0.0322581	0.225806	0.258065	0.193548	0.16129	0.193548	0.193548	0.258065	0.16129	0.258065	0.16129	0.16129	0.225806	0.129032	0.193548	0.258065	0.225806	0.16129	0.193548	0.225806	0.0645161	0.290323	0.193548	0.193548	0.193548	0.225806	0.225806	0.483871
Regulatory.T.cell	0.480857	0.539944	0.632777	0.704636	0.466534	0.748069	0.691797	0.57772	0.690277	0.441734	0.578838	0.586347	0.515653	0.530624	0.622274	0.563642	0.632777	0.655421	0.664516	0.457332	0.492838	0.714116	0.469528	0.70169	0.391725	0.74559	0.49851	0.344019	0.65023	0.590866	0.528155	0.38257	0.629182	0.655421	0.633798	0.528155	0.580707	0.572417	0.681513	0.396391	0.539861	0.672416	0.610896	0.511513	0.699563	0.551386	0.552881	0.793312	0.597894
T.follicular.helper.cell	1	0.83871	1	1	1	0.967742	1	1	1	0.935484	1	0.548387	1	1	1	0.967742	1	0.967742	1	1	0.967742	1	0.774194	1	1	1	1	1	1	1	1	1	1	0.935484	1	1	1	1	1	1	1	0.903226	1	1	1	1	1	0.967742	1
Central.memory.CD8.T.cell	0.37244	0.279418	0.201479	0.31609	0.353703	0.244419	0.286196	0.368664	0.352546	0.408602	0.247933	0.331422	0.383566	0.280148	0.325605	0.370594	0.217745	0.269184	0.250435	0.364149	0.479674	0.226661	0.481753	0.2325	0.413572	0.252222	0.415309	0.511084	0.210224	0.343522	0.452882	0.376403	0.32441	0.234177	0.251137	0.282948	0.355383	0.349364	0.273247	0.450618	0.358338	0.15724	0.376408	0.353703	0.151111	0.284407	0.361038	0.244235	0.291467
Effector.memory.CD8.T.cell	0.436733	0.469843	0.360803	0.509821	0.502981	0.277205	0.350652	0.383935	0.268532	0.656021	0.355978	0.561125	0.366823	0.366823	0.368079	0.6001	0.337644	0.317379	0.317379	0.418913	0.584984	0.350652	0.737434	0.286498	0.533445	0.385217	0.418913	0.401307	0.444592	0.319537	0.467804	0.483822	0.501068	0.403656	0.436733	0.286498	0.590006	0.370623	0.421763	0.454747	0.520844	0.514855	0.433468	0.400145	0.333503	0.487777	0.352627	0.403656	0.286498
[truncated: 12 more columns]

## Sheet: Immunomodulators(GSE)
ID	GSM1709077_con	GSM1709085_con	GSM1709123_con	GSM1709124_con	GSM1709120_con	GSM1709076_con	GSM1709091_con	GSM1709113_con	GSM1709095_con	GSM1709116_con	GSM1709089_con	GSM1709069_con	GSM1709125_con	GSM1709111_con	GSM1709112_con	GSM1709102_con	GSM1709126_con	GSM1709121_con	GSM1709081_con	GSM1709109_con	GSM1709083_con	GSM1709079_con	GSM1709070_con	GSM1709117_con	GSM1709086_con	GSM1709092_con	GSM1709100_con	GSM1709087_con	GSM1709119_con	GSM1709118_con	GSM1709103_con	GSM1709075_treat	GSM1709067_treat	GSM1709110_treat	GSM1709094_treat	GSM1709073_treat	GSM1709106_treat	GSM1709082_treat	GSM1709066_treat	GSM1709071_treat	GSM1709115_treat	GSM1709104_treat	GSM1709107_treat	GSM1709078_treat	GSM1709097_treat	GSM1709101_treat	GSM1709098_treat	GSM1709074_treat	GSM1709099_treat
CD27	11.3745	12.2379	10.4836	10.9218	12.416	10.5387	11.2576	11.2011	11.8231	11.8231	11.8845	10.9489	12.1296	11.2576	11.4724	11.8231	11.633	9.91601	9.34388	12.5442	11.3745	10.125	10.8787	10.6689	11.311	10.7866	11.2011	10.0602	11.0856	11.3745	11.4251	12.0143	10.8787	9.79924	10.4146	10.9218	10.8297	11.3745	10.5111	11.7611	10.5111	7.40536	10.0211	10.7866	10.4491	10.7333	8.83218	9.63909	10.2395
KDR	11.6957	9.86351	9.91601	9.95792	9.9895	11.0319	10.6036	10.4836	10.5387	8.56897	10.9759	10.0211	10.2945	10.0211	9.95792	9.07534	10.0602	9.21894	13.174	9.285	10.8297	12.8988	11.0319	10.7866	10.0406	9.47517	12.472	12.6081	9.70783	9.79924	11.0039	11.8845	12.5442	10.1837	10.7866	12.279	12.0143	11.9358	11.8845	12.416	11.633	10.0406	10.9218	12.0763	11.633	10.4146	12.7765	12.6081	12.1296
CCL27	6.60652	6.3161	5.8822	5.73514	5.43841	6.3161	5.8822	5.66211	7.04996	5.95383	5.8822	7.13311	5.52153	5.43841	5.73514	6.97061	8.50942	5.95383	8.96406	5.33685	6.47971	8.034	5.95383	6.0202	6.87501	5.95383	8.06314	6.4003	5.73514	5.66211	5.66211	5.43841	7.94174	6.3161	6.87501	5.73514	5.95383	6.78803	6.4003	5.8102	5.95383	6.78803	5.66211	5.52153	7.65583	5.8102	8.83218	10.5711	10.3499
CCR9	5.43841	5.8102	5.59142	5.66211	5.98701	5.43841	5.59142	6.60652	5.52153	5.8102	6.23292	6.0202	5.22806	5.95383	5.59142	5.66211	5.95383	5.33685	6.13155	5.22806	6.3161	5.59142	5.8102	6.13155	5.66211	5.59142	5.59142	6.23292	5.66211	5.95383	5.8102	6.13155	5.33685	6.23292	5.43841	5.8822	6.13155	5.52153	6.3161	7.04996	5.8822	7.13311	5.95383	5.59142	6.69524	5.59142	6.4003	5.73514	6.87501
CXCL17	13.0915	9.70783	14.9125	13.5298	12.6774	13.9302	11.633	12.984	13.5298	13.6016	12.3806	8.62688	14.6816	11.8845	13.806	14.3355	14.0159	14.6081	14.8026	14.2313	14.8026	11.564	9.34388	13.4386	14.436	14.3355	13.806	13.7085	13.806	13.174	11.1414	14.2313	14.2313	14.3858	14.1723	14.0159	13.806	14.1133	13.806	15.053	13.6016	14.2313	13.9302	14.436	13.5298	14.0159	14.6081	14.2313	13.7085
TNFRSF17	7.57052	9.63909	8.80285	8.38827	8.8615	7.71574	9.59297	7.86116	8.96406	9.79924	7.48644	9.59297	9.07534	7.65583	8.06314	8.50942	5.43841	8.48017	7.52848	10.4146	8.06314	9.79924	5.38763	7.86116	6.13155	8.62688	6.97061	8.31866	7.57052	6.23292	8.18799	7.77879	9.16952	5.52153	8.62688	5.11186	10.2116	7.68578	4.88697	8.06314	4.88697	6.13155	4.88697	8.80285	5.8102	5.22806	8.1277	7.04996	5.33685
TNFRSF13B	12.1296	13.0915	11.4724	9.67346	13.174	10.7333	12.7765	11.311	13.257	12.984	11.8231	11.8845	12.8988	11.4978	12.1967	11.564	12.6774	11.5232	10.3499	13.5298	11.9358	9.47517	10.6036	11.8231	12.8104	10.0926	11.6957	10.8787	12.8443	11.0319	11.3745	13.257	9.79924	10.7866	11.2576	11.8845	12.472	10.9218	10.8297	13.174	10.125	10.9759	12.444	12.472	12.279	10.5711	9.74371	9.01825	9.53428
CX3CR1	9.19755	7.04996	7.57052	8.62688	7.22318	7.48644	7.13311	10.1837	8.50942	6.87501	7.22318	6.69524	8.8615	8.8615	7.04996	6.60652	6.87501	8.1277	8.45092	7.48644	9.91601	8.18799	7.09154	8.38827	8.96406	9.14149	9.26267	7.17815	6.0202	9.63909	7.57052	8.25908	8.96406	7.04996	7.22318	11.564	11.0319	10.2395	8.50942	9.70783	10.7333	7.65583	8.7404	11.1414	10.9759	7.31822	9.24034	7.77879	9.74371
KLRK1	6.47971	7.31822	6.4003	6.47971	6.60652	7.04996	6.47971	7.13311	6.44	7.40536	7.57052	8.06314	7.77879	6.4003	6.23292	6.87501	6.47971	6.23292	7.13311	6.4003	7.71574	6.23292	6.87501	6.97061	6.69524	6.47971	8.00485	7.31822	6.3161	6.4003	6.97061	6.60652	7.71574	7.52848	6.0202	6.60652	6.60652	6.60652	7.9733	6.74164	7.22318	8.25908	7.4459	6.0202	8.31866	7.04996	8.56897	7.13311	8.18799
CCR6	12.7765	12.8988	13.0915	13.3391	12.6081	12.0763	13.0915	13.0915	12.984	12.279	13.1327	13.0915	12.984	12.6774	12.6774	12.5442	12.984	12.1967	12.1967	13.0915	12.6081	11.8845	13.6016	12.7765	12.8988	12.279	12.0763	11.1135	12.7765	12.8443	12.3451	12.7765	11.8538	13.0915	11.9358	12.6774	13.0915	12.3451	12.416	12.6081	12.1967	13.0915	12.7765	12.3451	13.174	12.6427	12.0763	11.564	12.472
HHLA2	4.88697	5.22806	5.52153	5.43841	5.52153	6.97061	5.22806	5.22806	4.88697	5.33685	5.11186	4.88697	5.11186	4.88697	4.88697	5.33685	5.55647	5.11186	5.33685	5.59142	4.88697	5.33685	5.52153	5.66211	5.11186	5.11186	5.95383	4.88697	5.22806	5.33685	5.43841	5.33685	5.22806	5.73514	4.88697	4.88697	7.74726	5.33685	5.43841	5.33685	5.52153	5.43841	5.33685	4.88697	6.4003	5.43841	5.8102	5.52153	6.18223
CXCR6	10.8542	11.6644	10.1837	10.5387	10.6036	11.311	11.3998	11.5436	9.59297	12.1967	10.9218	10.5387	10.6363	10.3499	11.2843	11.633	10.125	9.59297	9.56363	11.0319	10.7333	10.6036	11.8845	10.6036	11.3745	10.9759	11.9358	10.0211	10.2395	10.7866	11.6957	11.2576	10.7333	11.0319	10.9218	8.48017	11.3745	10.1837	8.91059	10.125	9.91601	10.1543	10.4146	11.4251	10.9218	11.633	10.2945	11.1414	5.59142
CCR2	7.13311	8.56897	7.71574	6.87501	6.3161	7.22318	8.50942	5.95383	6.69524	7.71574	6.87501	6.97061	8.80285	6.3161	6.97061	7.13311	6.78803	6.69524	6.69524	6.97061	7.13311	9.07534	6.27451	7.77879	8.1277	7.48644	5.66211	5.59142	7.04996	7.2707	6.4003	8.62688	8.38827	6.13155	8.25908	9.34388	9.34388	7.48644	7.71574	8.45092	8.22353	5.52153	8.45092	8.18799	8.8615	7.48644	5.73514	7.22318	5.8822
PDCD1	5.11186	7.77879	7.22318	5.33685	6.87501	4.88697	4.88697	6.23292	6.0202	7.22318	7.65583	5.33685	5.33685	5.8822	6.69524	5.22806	8.25908	4.88697	5.11186	6.18223	9.34388	5.47997	4.88697	5.11186	4.88697	6.97061	4.88697	7.90145	8.56897	5.11186	9.16952	7.04996	5.66211	5.11186	5.8822	7.04996	5.11186	4.88697	5.8822	5.11186	5.22806	5.11186	5.11186	5.73514	5.22806	5.11186	8.50942	4.88697	5.43841
CCL24	10.8542	12.472	10.0602	14.0159	9.34388	10.8787	11.3998	9.07534	9.95792	12.472	12.0763	10.4146	10.0602	11.564	10.6689	7.48644	10.3499	9.53428	6.87501	11.0856	10.5387	10.7333	5.59142	9.74371	11.9751	10.4146	5.8822	9.53428	12.0143	8.18799	10.0406	8.91059	11.4724	10.9218	12.3451	5.22806	9.04679	7.04996	12.5442	6.0202	8.06314	10.267	7.86116	5.11186	6.3161	9.53428	5.8822	9.14149	5.95383
TNFSF4	8.88605	8.66023	9.70783	7.94174	8.59793	10.0211	8.8615	8.8615	9.14149	9.53428	8.18799	8.18799	8.38827	9.07534	9.91601	8.8615	9.63909	10.9218	9.14149	8.62688	9.59297	11.0587	11.3745	10.0211	8.80285	10.5387	10.1837	9.19755	8.91059	10.9759	8.91059	8.96406	9.01825	10.6036	9.70783	9.24034	9.285	11.0319	9.19755	9.19755	8.7404	9.70783	10.0602	9.59297	9.95792	10.0406	10.7333	10.6689	10.4836
TNFSF13B	10.9759	10.9759	12.1029	11.311	11.1135	10.7866	11.2011	11.4724	10.9218	11.311	10.5387	10.125	11.2294	10.8297	11.2843	10.6689	11.1414	11.8231	11.4251	10.7866	11.1414	11.7611	11.2576	12.0143	11.2576	11.4251	10.6036	10.6689	11.2011	11.0856	11.2576	11.4251	11.3745	11.5232	11.4978	11.4724	11.4251	11.4251	11.3745	11.0319	11.0319	12.7765	10.6689	11.5232	11.0856	11.4724	11.311	10.7333	10.8787
B2M	13.4386	12.5442	13.7085	12.7765	13.0915	12.984	12.5442	13.9302	13.806	13.4386	12.7765	12.0143	13.4386	13.5298	13.3391	13.0915	13.174	13.7085	13.9302	13.2981	13.5298	14.0159	13.806	13.174	13.5298	13.5298	14.0159	14.0159	13.174	13.7085	13.5298	13.174	13.6016	13.6016	13.4386	12.7765	13.7085	13.806	13.5298	12.8443	13.4386	13.5298	13.5298	14.1133	13.4386	13.4386	13.7572	13.4386	13.9302
KLRC1	8.00485	7.94174	6.87501	6.3161	6.69524	8.06314	7.22318	8.96406	8.00485	7.77879	5.52153	5.59142	8.50942	7.77879	5.8102	9.26267	8.034	8.69358	5.43841	5.8102	9.01825	8.1277	9.19755	5.33685	6.3582	7.31822	7.22318	6.69524	7.13311	8.38827	8.06314	9.34388	8.45092	5.43841	7.13311	6.69524	7.40536	7.13311	5.22806	7.13311	5.66211	5.22806	5.43841	7.22318	9.40891	6.78803	8.31866	6.87501	8.1277
BTNL2	6.13155	6.0202	6.23292	6.23292	5.98701	6.23292	5.95383	6.13155	5.59142	5.73514	6.78803	7.22318	6.4003	5.66211	5.52153	6.13155	5.73514	5.8102	8.18799	5.52153	5.8822	5.8102	6.13155	6.23292	5.8822	5.43841	6.47971	6.47971	5.8102	5.8462	6.78803	5.8102	6.27451	6.78803	5.59142	5.66211	6.47971	5.66211	5.59142	6.4003	5.8102	6.60652	6.13155	5.8822	6.97061	6.47971	7.40536	6.60652	7.57052
ENTPD1	12.0143	12.6081	11.0856	11.9358	11.8231	11.633	11.7611	11.8538	12.0763	10.8297	11.6957	10.7333	11.8231	11.3998	12.416	11.7611	12.3451	11.633	12.0763	11.311	11.4724	13.4386	11.633	11.3998	11.5436	11.564	11.7611	12.8443	11.4978	12.1967	12.5761	11.8231	12.1967	11.8538	11.4978	12.1967	11.0856	12.5442	12.6081	11.8231	11.8845	12.416	11.8845	12.416	12.5442	11.3745	12.3451	13.174	11.9358
HLA-DMB	15.053	15.2294	14.6816	14.6816	14.9125	14.8026	14.9125	14.6081	14.8026	14.6816	15.053	14.6081	14.9125	14.6081	14.6816	14.436	14.8026	14.8026	14.436	14.6816	15.053	14.8026	14.5331	14.9125	14.6449	14.9125	14.6081	14.6816	14.8026	14.8026	14.6816	14.6081	15.053	14.6081	14.6449	14.9125	14.8026	14.5331	14.9125	14.9125	14.9125	13.973	14.8026	14.5706	14.8026	14.4846	14.2313	14.6816	14.6081
ADORA2A	10.267	12.0143	9.9895	10.3499	10.1837	10.6036	11.0319	10.125	9.47517	10.7333	10.4146	12.1029	10.9218	9.47517	9.14149	10.7866	7.04996	9.70783	9.01825	10.125	13.0915	10.0602	10.4491	9.40891	9.79924	10.4836	8.69358	10.125	9.47517	9.86351	11.311	11.1414	8.31866	10.125	9.91601	10.7599	9.63909	8.93733	6.87501	9.40891	9.74371	9.63909	8.25908	8.96406	10.5387	9.59297	10.6036	10.3499	10.0602
HLA-DQB1	9.95792	5.8822	8.31866	10.6689	7.48644	6.87501	6.23292	7.65583	5.8102	9.07534	7.04996	8.45092	6.87501	9.63909	6.87501	9.95792	6.23292	5.8822	7.22318	7.13311	7.22318	6.65088	8.45092	7.31822	9.93697	5.66211	7.31822	9.74371	5.91801	8.00485	7.04996	5.73514	6.47971	8.18799	10.4836	5.95383	10.2945	7.77879	7.65583	6.23292	6.69524	8.45092	9.14149	11.0319	8.62688	7.71574	9.34388	10.2945	9.16952
CCR5	5.8822	6.69524	6.60652	6.60652	7.04996	6.13155	6.3161	6.3161	5.69862	7.57052	6.44	7.31822	6.0202	5.59142	6.0202	5.8102	6.4003	6.60652	5.59142	6.69524	6.60652	6.0202	6.0202	6.87501	6.3582	7.13311	5.8102	5.11186	6.47971	5.8462	6.13155	5.22806	6.27451	7.94174	5.8102	6.0202	6.3161	6.13155	7.04996	5.22806	7.48644	8.18799	6.87501	5.95383	8.1277	6.97061	6.60652	6.69524	6.60652
CXCL3	5.52153	6.13155	5.98701	5.91801	5.8822	5.8102	5.66211	5.59142	5.8822	5.8822	6.3161	6.13155	6.60652	5.8102	5.33685	5.73514	5.8822	5.43841	5.52153	5.66211	6.23292	6.13155	5.66211	5.52153	5.52153	5.73514	7.04996	6.60652	5.91801	5.73514	5.8822	4.88697	6.60652	6.4003	5.33685	5.33685	6.0202	5.73514	6.23292	6.3161	6.97061	7.86116	5.8822	5.22806	8.00485	6.3161	5.22806	5.43841	6.78803
TNFSF13	9.285	8.7404	8.38827	7.40536	8.06314	9.14149	8.96406	9.63909	9.285	8.69358	10.0602	10.3499	8.7404	8.7404	8.80285	8.91059	9.01825	8.8615	10.4146	8.06314	8.38827	8.31866	8.1277	8.25908	8.18799	9.53428	10.3499	8.66023	8.31866	9.14149	10.6036	9.285	9.74371	8.96406	9.01825	9.74371	9.53428	9.14149	9.47517	9.47517	8.91059	8.50942	8.38827	8.69358	9.86351	8.25908	10.8297	8.91059	8.50942
LTA	13.174	14.1133	12.984	12.279	12.8988	12.8988	13.3391	12.1296	12.5442	13.0915	13.3391	13.4386	13.0915	12.279	12.1296	13.5657	12.472	12.3121	12.416	13.4386	13.4386	13.0915	12.1967	12.6774	13.257	12.984	12.8443	12.7765	12.416	12.6081	13.3391	13.0915	12.3451	12.8443	12.7765	13.0915	13.174	12.8988	12.7765	12.984	12.8988	10.7866	12.984	12.6774	12.6081	13.3391	12.6081	11.6957	12.279
TNFRSF13C	11.564	11.2576	9.53428	8.18799	11.9358	8.80285	12.1029	10.2395	11.6957	9.59297	10.2945	8.8615	11.5232	12.5442	8.62688	10.3499	10.7866	9.79924	10.8787	12.7765	8.45092	11.0587	11.8231	8.09542	10.4146	10.2945	12.0143	11.564	10.4146	9.40891	12.8443	12.279	7.65583	7.22318	11.3745	10.7599	10.7866	8.93733	9.07534	12.0143	9.07534	11.1414	9.70783	11.0856	10.7866	8.00485	12.0143	9.86351	8.00485
TMEM173	14.5331	14.6081	14.8026	14.9125	14.3355	14.9125	14.8026	14.9125	14.5331	14.5331	14.8026	14.6816	14.8026	14.5331	14.8026	14.9125	15.053	15.053	14.5331	14.436	14.9125	14.436	14.436	14.8026	14.5331	15.053	14.8026	13.9302	14.5706	15.053	14.436	13.7085	14.6081	14.9125	14.0159	14.5331	14.5331	14.3355	14.8026	14.5331	14.5331	14.6816	15.053	14.2313	14.9125	14.9125	14.6816	14.5331	15.053
CTLA4	11.311	10.2945	8.96406	9.50473	12.3451	8.8615	9.53428	10.5387	11.311	10.0211	10.7599	8.00485	10.4146	11.633	11.564	9.59297	11.6957	10.3222	10.8297	11.8845	7.86116	10.5387	9.26267	10.9489	9.93697	10.6036	10.6689	10.9489	10.6036	11.9358	10.4146	10.8297	9.24034	9.53428	9.21894	11.5232	8.88605	11.2576	10.0926	10.6036	10.8297	9.86351	9.95792	11.2011	9.91601	10.9003	9.14149	8.69358	10.8297
PDCD1LG2	6.3161	10.0926	6.97061	9.67346	8.38827	10.125	10.1543	8.56897	9.24034	9.86351	9.47517	13.9302	9.95792	8.96406	8.96406	9.63909	9.59297	8.62688	8.7404	8.80285	8.69358	9.14149	9.01825	7.9733	9.14149	9.31444	9.53428	9.24034	8.96406	8.80285	7.65583	9.07534	9.91601	10.6689	9.86351	9.53428	7.74726	9.40891	5.73514	8.69358	9.53428	5.66211	9.285	9.53428	4.88697	9.40891	5.62676	10.5711	5.22806
CXCL11	7.31822	7.40536	6.13155	6.0202	7.86116	5.8822	6.78803	5.43841	5.69862	8.18799	5.66211	7.57052	5.66211	7.57052	8.31866	6.78803	7.57052	7.31822	5.77267	6.87501	6.69524	8.50942	6.4003	5.8102	8.38827	6.4003	6.4003	6.87501	6.69524	6.60652	7.77879	7.71574	6.87501	8.8615	7.71574	7.40536	5.8102	9.47517	6.65088	5.8822	6.4003	7.31822	7.65583	7.74726	6.47971	8.56897	6.69524	5.8102	6.3161
CCL8	9.01825	9.04679	11.3745	11.2011	11.8845	9.40891	9.07534	7.48644	9.70783	11.0856	9.53428	11.4487	9.70783	9.74371	9.63909	10.4146	10.4146	7.65583	11.1414	9.16952	8.28887	12.0763	10.125	9.95792	10.8297	9.24034	8.96406	9.59297	10.6689	10.0602	10.6689	9.14149	8.80285	11.4487	12.1296	7.65583	11.1414	10.7333	11.564	8.25908	12.1296	10.0406	13.257	10.8297	9.50473	10.8081	10.1837	11.311	9.26267
CXCR1	6.4003	6.87501	9.24034	8.1277	6.97061	6.4003	8.06314	7.40536	7.13311	6.0202	7.71574	7.74726	7.22318	6.0202	7.13311	6.69524	8.62688	7.04996	7.31822	7.57052	8.8615	6.4003	7.65583	7.57052	8.71699	8.18799	9.14149	8.00485	7.77879	7.40536	8.31866	6.69524	8.56897	8.06314	8.38827	6.97061	6.4003	6.3161	9.53428	6.97061	7.13311	10.267	7.71574	6.47971	8.56897	8.1277	8.91059	7.86116	10.4146
CCL3	9.74371	11.1414	11.8231	11.1414	9.19755	11.0856	10.8787	9.26267	8.83218	11.5232	10.0211	9.79924	6.69524	10.7333	8.71699	10.6036	8.7404	10.8297	10.6689	8.96406	10.3499	12.1296	12.1296	9.285	10.0406	11.0319	10.0602	10.5387	9.79924	9.70783	11.8845	10.3499	10.6036	10.2945	12.0453	11.3427	10.6036	10.4836	11.4251	8.96406	12.984	10.4836	10.4836	9.63909	10.125	9.95792	8.45092	12.7765	9.63909
ICOS	11.4251	11.0856	9.61603	10.6036	12.1967	10.2395	10.8297	10.9759	10.8787	9.63909	11.2843	10.2945	10.0211	10.2945	10.5387	10.0211	11.0319	9.21894	10.0602	11.6957	9.16952	10.6689	10.3222	10.0602	10.7333	9.70783	11.5232	10.7333	10.8787	10.4146	9.01825	10.9759	9.56363	10.5387	9.47517	10.9759	10.4836	11.4724	9.95792	12.1296	9.34388	9.01825	11.2576	11.564	7.71574	11.0856	8.18799	10.0406	11.0319
HLA-DOB	11.0856	11.7611	10.6689	10.7333	10.9218	10.8297	11.5232	11.9358	12.3451	12.3451	10.8297	12.416	10.7333	10.9218	10.4836	12.416	10.5711	9.95792	12.5442	12.6081	11.2576	10.1837	12.6774	11.0856	11.7611	11.2294	11.0319	11.7611	10.7333	10.2945	11.4724	12.472	10.8081	9.40891	10.6689	11.2576	10.8787	11.5232	11.6644	11.5232	10.9003	11.7611	9.53428	11.8231	10.2395	11.311	11.1414	10.8787	12.416
CCL2	13.257	12.2379	14.3355	13.7085	14.2313	14.2313	13.806	13.806	12.8988	13.3391	13.4386	12.1967	13.7085	14.436	13.7085	12.7765	14.1133	13.5657	13.3391	13.6016	11.8845	14.2313	12.6081	14.6081	13.6016	13.3889	13.0915	13.6016	14.6816	14.5331	14.9125	12.5442	13.257	14.1723	14.1723	13.9302	14.6816	13.4842	13.7085	12.8988	14.2313	15.3802	15.2294	13.7085	14.1133	13.9302	12.984	15.053	13.4386
KIR2DL1	7.86116	8.80285	9.01825	7.65583	9.01825	6.0202	6.0202	9.59297	8.91059	10.6689	7.86116	7.94174	9.14149	8.1277	8.38827	9.14149	10.2945	7.57052	7.65583	7.65583	10.125	8.69358	8.80285	9.14149	8.00485	7.77879	8.7404	7.4459	9.9895	6.87501	7.48644	8.18799	11.4251	9.59297	9.21894	8.48017	8.69358	9.34388	10.2945	7.71574	8.56897	11.2294	8.8615	6.97061	7.57052	8.38827	7.71574	6.78803	8.25908
CCL28	10.7333	7.57052	12.0143	9.50473	9.63909	11.6957	10.2395	10.0211	11.4724	10.1837	10.8787	9.74371	11.564	10.9759	10.4146	10.9218	9.86351	10.8787	10.1543	9.74371	9.40891	12.8443	11.2011	10.3499	10.5387	10.3499	9.47517	11.6957	9.40891	10.9218	11.7611	10.6689	11.7611	9.91601	10.8542	10.0602	12.1967	12.1296	8.62688	10.0602	10.0602	8.7404	11.311	10.7333	11.5232	10.3499	11.7611	11.8231	9.40891
CCR1	8.69358	8.25908	9.9895	9.01825	8.69358	8.69358	9.285	8.50942	8.25908	9.31444	8.96406	8.25908	9.31444	9.70783	9.53428	8.7404	9.34388	9.07534	9.72577	8.50942	9.285	9.91601	8.59793	9.74371	9.40891	9.59297	12.7765	9.86351	9.74371	10.5387	10.9218	8.7404	9.70783	10.4836	10.267	8.96406	9.70783	9.70783	9.74371	8.91059	9.19755	8.91059	9.07534	10.125	8.93733	9.74371	9.59297	10.2116	8.56897
CCL11	11.9358	13.7085	11.633	13.174	13.4842	13.257	13.4386	9.47517	11.2576	11.9358	11.1414	12.8443	10.7866	12.0143	10.7866	11.6957	11.0319	10.7333	9.86351	11.1414	11.311	13.2981	12.279	10.9489	12.279	11.8231	6.13155	7.71574	13.257	11.6957	6.0202	9.01825	12.8443	13.7085	12.472	12.984	10.125	11.6957	14.2313	10.2116	12.279	14.1133	11.3745	11.311	12.984	12.6427	6.47971	13.806	10.5387
HLA-DQA2	5.59142	5.33685	5.33685	5.11186	7.13311	7.13311	6.69524	8.25908	5.95383	5.52153	7.31822	5.8822	7.48644	5.33685	5.43841	5.95383	5.22806	5.22806	5.77267	7.31822	5.52153	5.73514	6.97061	7.22318	6.60652	7.65583	5.43841	5.66211	5.52153	6.69524	5.33685	6.4003	5.11186	6.0202	5.52153	11.633	8.1277	5.8102	8.25908	7.65583	7.31822	6.47971	5.73514	7.65583	5.11186	4.88697	6.3161	5.8822	8.83218
LAG3	10.4836	11.2011	9.47517	8.80285	9.285	10.4146	10.2945	9.79924	10.0211	11.7284	9.95792	10.9489	8.96406	9.285	9.74371	11.2843	9.70783	8.48017	11.6957	10.8787	10.7866	12.3451	12.8443	7.40536	10.6689	9.74371	9.19755	9.95792	9.19755	9.31444	10.2945	11.4724	10.0211	9.24034	10.7333	9.47517	8.25908	11.311	9.285	9.79924	10.2945	9.59297	11.4251	10.9759	5.8822	10.0406	8.96406	9.70783	6.18223
CCR4	10.9218	11.6644	10.7333	12.1296	11.2576	9.47517	11.311	11.2576	11.0587	10.7866	10.6036	10.6689	9.40891	11.0856	10.2395	10.5387	10.5711	10.3222	10.2395	11.564	11.0856	10.3499	8.69358	10.7333	10.9759	10.7333	10.7333	8.7404	10.9759	11.7611	9.16952	10.6036	9.47517	10.7333	10.1837	11.0319	10.9218	10.6036	10.7333	10.7011	9.70783	9.91601	9.63909	10.8787	11.564	10.267	10.125	10.9218	10.1543
ICOSLG	14.0159	14.3355	12.8443	13.8681	12.5442	13.5298	13.9302	13.5298	13.174	13.5298	13.806	13.257	13.174	13.4386	13.174	13.5657	12.6081	13.174	12.6081	12.984	13.9302	12.984	11.311	13.0915	13.4386	13.257	14.1133	14.6081	13.3391	13.4386	13.8681	13.806	13.806	11.2576	14.3355	14.2313	13.5298	13.6016	13.3391	13.6016	13.5298	14.3355	13.174	12.8988	13.9302	12.7765	14.436	14.0159	14.2313
IDO1	10.6689	10.9218	11.5232	9.14149	10.8297	10.6689	10.0211	10.0602	7.74726	12.8443	9.16952	12.3451	8.62688	10.2116	11.0856	13.973	9.07534	12.8443	8.31866	10.4836	8.1277	10.9218	10.9218	8.8615	10.9218	12.472	9.34388	10.4836	9.91601	10.1837	10.2116	11.5436	8.69358	12.6081	12.6081	10.6036	7.31822	11.1414	8.80285	9.34388	9.86351	9.19755	8.69358	10.4146	9.07534	12.1632	8.7404	8.45092	10.2945
CCL13	11.633	12.416	9.40891	14.2313	11.564	12.1296	12.6081	10.7333	11.1414	11.2294	12.3806	13.5298	10.4836	10.4146	11.1414	13.4386	12.5442	11.311	12.8443	10.8297	9.70783	12.472	10.1837	12.279	13.0915	11.633	11.564	11.5232	12.6774	10.6036	11.0039	10.4146	11.1414	12.1967	13.174	9.70783	10.2116	10.8787	13.0915	10.8297	12.472	11.8231	9.86351	10.5111	10.8787	13.5657	11.4251	13.9302	7.86116
CCL26	6.78803	8.18799	9.10842	10.8297	6.23292	9.07534	7.86116	6.74164	7.74726	6.23292	9.16952	10.4836	7.40536	6.69524	6.4003	8.62688	7.71574	10.4836	9.72577	6.78803	6.87501	6.65088	6.69524	7.04996	6.23292	6.0202	7.57052	7.4459	6.4003	8.25908	7.13311	6.83152	6.97061	7.13311	6.47971	6.4003	9.14149	8.45092	8.38827	7.31822	7.77879	8.1277	8.18799	6.23292	8.06314	8.91059	8.69358	10.4146	7.94174
TAP2	10.1837	9.95792	9.74371	8.96406	8.91059	10.2945	8.91059	10.2945	10.2395	10.5387	9.63909	10.2395	9.53428	9.86351	9.70783	10.8787	8.91059	9.40891	11.633	9.63909	9.79924	9.34388	10.3222	9.61603	9.86351	8.80285	10.7866	10.3499	9.14149	9.47517	10.8542	10.7333	10.3499	9.70783	9.79924	9.59297	9.91601	10.3499	9.40891	9.63909	9.24034	10.5711	8.91059	9.93697	9.285	9.21894	11.2576	10.0406	11.7921
TAP1	14.6816	14.9125	14.1133	13.0915	13.9302	14.6816	14.3355	14.3355	14.9125	14.8026	14.3355	14.9125	13.5657	14.3355	14.5331	15.053	13.9302	14.2313	14.6816	14.3355	14.0646	15.053	14.6816	13.257	14.6449	14.1133	14.6816	14.9125	13.5298	13.806	13.6016	15.2294	14.436	14.8026	14.8026	13.806	13.257	14.9125	14.0159	14.0159	13.257	13.174	14.0159	14.9125	13.806	14.4846	14.1133	14.1133	13.806
CD96	13.3391	14.0159	12.416	12.416	12.984	12.6081	13.7085	14.2313	13.6016	12.5442	12.8443	11.5232	14.1133	13.7085	13.6016	12.472	12.8443	12.0763	14.9125	13.2981	13.7085	12.0143	12.3451	12.984	13.174	12.8443	13.3391	14.1133	12.5442	12.8988	13.0915	14.3355	13.9302	11.9358	13.257	12.6081	13.4386	12.984	12.6774	13.9302	13.174	12.6774	12.444	13.3391	12.7269	11.7284	14.0159	13.0915	14.8026
KIR2DL3	5.66211	5.95383	6.3161	5.22806	6.78803	5.11186	6.4003	5.11186	5.22806	7.65583	5.33685	5.11186	7.13311	6.60652	6.60652	7.65583	6.3161	6.47971	5.22806	6.47971	7.04996	7.52848	7.09154	7.48644	6.97061	7.22318	7.65583	5.8822	7.22318	6.0202	4.88697	5.8822	7.57052	6.87501	7.40536	6.13155	6.87501	6.97061	7.40536	4.88697	7.57052	4.88697	6.3161	6.13155	5.73514	5.73514	5.62676	5.22806	4.88697
HAVCR2	11.4724	11.8231	11.8845	12.0763	12.472	11.4251	12.1029	11.8538	11.633	12.6081	11.7611	11.7284	11.2294	11.9358	12.472	12.279	12.8988	12.984	11.9101	12.3451	12.5442	12.6427	11.7611	11.4724	12.5442	13.3889	11.2843	11.1135	12.984	12.5442	12.416	11.5436	11.9751	12.3451	12.984	12.472	12.6774	13.0915	12.8988	11.9358	12.416	10.4146	12.8443	12.1967	12.444	13.174	11.9358	12.0143	11.7921
CXCL5	5.98701	6.4003	11.6957	9.74371	6.13155	10.3499	10.3499	5.52153	7.31822	6.4003	6.97061	8.80285	6.3161	6.97061	6.4003	7.40536	8.8615	10.4146	7.04996	7.40536	9.95792	8.80285	10.7866	6.3161	8.06314	6.87501	6.78803	6.13155	11.633	6.78803	9.07534	6.0202	7.40536	9.19755	10.125	6.27451	5.73514	8.80285	10.9759	6.87501	6.60652	11.6957	8.80285	5.8102	10.0211	8.62688	7.57052	12.5442	8.45092
HLA-DQA1	12.0763	13.4386	13.3391	12.472	12.7765	12.8443	12.6774	12.6081	12.7765	13.7085	12.984	13.6016	12.6774	12.416	12.7765	13.973	12.7765	13.3391	12.7765	13.174	12.984	13.5298	14.2313	12.8988	12.6081	13.6016	11.8845	12.5442	13.0915	13.3391	13.257	12.9414	12.6774	12.6774	13.7085	13.174	13.3391	13.174	12.984	12.5442	13.0915	12.984	12.6774	12.8443	13.3391	13.7085	12.279	12.8988	12.3451
IL6	8.09542	9.40891	13.174	14.6081	13.806	11.7611	10.4836	11.4251	8.83218	6.78803	11.3745	12.5442	11.0856	12.8443	12.5442	9.70783	14.2313	12.444	9.56363	12.0763	9.86351	11.2011	9.70783	13.7085	10.6036	10.0926	5.52153	11.4251	14.9125	12.279	9.95792	9.24034	5.8822	13.257	11.8231	8.56897	10.6689	9.285	12.0453	10.4146	12.8443	14.9125	14.5331	8.7404	6.60652	10.5711	11.3745	13.7085	9.91601
CCL15	6.87501	5.73514	5.43841	6.69524	6.4003	6.60652	5.73514	6.97061	6.87501	6.13155	6.69524	6.60652	9.19755	7.94174	6.78803	5.8822	7.13311	5.66211	9.79924	6.0202	7.52848	5.66211	5.73514	6.69524	6.0202	5.8102	7.40536	7.17815	6.97061	7.48644	6.60652	6.3161	7.17815	6.47971	5.66211	6.47971	7.13311	6.0202	6.65088	7.48644	8.00485	8.06314	7.04996	6.4003	8.69358	6.60652	7.86116	6.3161	7.77879
CXCL1	10.3823	10.4836	12.7765	10.7866	11.4251	11.5232	10.5387	11.7611	10.3499	10.0602	11.0319	12.279	9.31444	11.1414	10.7333	10.7333	10.7333	12.444	10.7866	10.9218	12.0143	10.4836	10.6689	11.5436	11.1414	11.8845	11.4487	11.2576	11.4978	10.4836	10.5387	9.88976	12.0763	13.174	10.9759	10.4836	11.633	10.4146	11.6644	9.74371	10.2395	13.3391	11.5232	10.0602	11.8231	12.0143	10.4146	11.2011	12.1967
CXCR5	9.34388	10.3499	9.10842	8.45092	10.4146	7.31822	10.6689	7.57052	10.9759	8.8615	8.00485	9.01825	9.24034	8.69358	7.40536	8.45092	8.38827	6.78803	6.3161	10.9759	5.73514	7.22318	9.47517	6.4003	10.1837	8.06314	8.62688	6.78803	9.07534	7.2707	8.1277	11.7611	6.78803	6.60652	8.06314	8.69358	8.18799	8.00485	8.7404	10.0211	7.71574	5.95383	8.96406	9.01825	7.31822	8.96406	7.77879	8.06314	7.22318
CCL14	11.5232	8.1277	8.50942	10.125	9.24034	9.86351	9.63909	10.6689	12.0143	8.1277	8.48017	7.04996	12.7765	12.1296	10.125	6.47971	9.14149	8.7404	11.9101	9.07534	11.5232	9.53428	7.31822	9.47517	9.70783	9.07534	9.40891	10.6036	9.59297	9.91601	9.70783	9.63909	11.2576	8.7404	7.04996	9.01825	10.9759	8.38827	9.34388	11.6644	11.4724	11.2294	9.74371	9.86351	11.2011	7.40536	9.91601	8.18799	9.34388
CCL25	7.48644	7.22318	5.73514	6.4003	8.31866	6.47971	7.48644	7.04996	6.3161	6.69524	5.95383	8.7404	7.04996	7.13311	5.8822	7.77879	6.60652	8.96406	6.97061	7.22318	7.40536	7.40536	7.94174	6.78803	6.47971	8.00485	7.71574	5.95383	7.31822	7.77879	7.40536	6.97061	6.13155	6.69524	7.86116	7.57052	6.69524	7.40536	7.13311	6.47971	7.04996	8.31866	7.22318	7.40536	6.0202	7.22318	7.22318	6.23292	7.36179
HLA-C	10.5711	11.564	14.0159	9.07534	14.0159	13.6016	12.3121	14.1133	14.2313	11.0319	14.0159	11.4487	13.9302	10.5387	14.2313	12.984	14.436	14.3355	9.07534	11.2011	13.806	13.7085	12.0143	14.0159	10.2395	13.7085	12.5442	12.0143	13.9302	11.633	14.1133	12.9414	13.4386	7.52848	13.3391	8.8615	10.0602	14.2313	12.8443	12.472	13.7085	11.9101	11.6957	11.9751	11.2576	7.77879	12.1296	12.6774	14.0159
CD80	8.25908	8.96406	8.69358	8.06314	8.25908	8.7404	8.69358	9.14149	7.40536	9.40891	9.07534	9.07534	7.57052	7.86116	7.68578	8.25908	7.48644	8.48017	7.71574	8.69358	6.13155	8.62688	9.40891	8.80285	7.86116	9.01825	9.63909	9.285	8.62688	9.07534	10.2116	8.8615	7.77879	8.91059	8.91059	9.19755	7.48644	9.77147	7.9733	8.00485	7.65583	7.48644	7.57052	9.19755	7.77879	9.01825	8.06314	8.8615	10.7333
CCL16	9.79924	9.04679	8.8615	9.3764	8.7404	8.00485	8.7404	9.34388	9.19755	6.47971	9.01825	6.3161	12.0763	9.19755	10.8787	6.23292	10.6689	7.13311	9.285	9.34388	10.4146	5.8822	5.8822	10.5387	10.2945	9.40891	6.0202	8.56897	9.285	8.1277	6.3161	7.31822	11.311	7.71574	6.13155	7.71574	9.95792	6.4003	10.4146	9.59297	11.5232	7.57052	10.6036	7.13311	9.21894	6.4003	5.95383	7.40536	7.36179
CCL19	14.2313	11.5232	13.9302	12.5442	14.5331	12.3451	15.053	12.279	14.6816	13.174	13.7085	12.984	13.806	13.174	14.6081	11.4251	13.3391	12.3121	11.0319	15.053	13.6016	10.8297	12.7765	14.5331	13.806	13.9302	10.4836	12.444	12.6081	14.1723	13.174	14.436	12.6081	13.3391	12.0453	14.6081	14.6081	13.257	13.4386	14.6081	14.0159	12.0763	13.0915	13.5298	12.8988	12.8443	8.38827	11.633	11.1414
TIGIT	8.09542	7.86116	7.86116	7.71574	8.1277	7.65583	7.74726	8.18799	8.45092	8.7404	8.06314	7.86116	8.06314	8.50942	7.68578	8.18799	8.18799	7.48644	7.77879	7.86116	8.00485	7.71574	8.50942	8.50942	7.65583	7.94174	8.80285	8.91059	7.94174	8.45092	7.86116	8.06314	7.31822	9.14149	7.48644	8.00485	8.31866	7.86116	7.48644	8.18799	7.40536	8.38827	8.1277	7.74726	8.93733	7.94174	9.01825	7.31822	8.06314
CXCR4	8.18799	10.0926	10.2945	10.267	10.2945	9.21894	7.94174	9.19755	8.56897	9.14149	8.8615	8.91059	9.86351	9.34388	9.47517	7.86116	9.53428	11.4251	8.56897	9.83137	11.0319	10.4146	11.4251	9.74371	8.91059	10.2395	9.01825	8.8615	9.34388	10.2395	7.94174	8.56897	9.86351	9.86351	8.96406	10.3499	9.59297	8.25908	9.59297	9.07534	9.40891	10.3499	9.34388	9.47517	9.21894	9.47517	9.86351	10.125	7.71574
HLA-DMA	13.6016	12.3451	13.257	14.1133	14.436	13.0915	14.1133	14.0159	14.6081	14.436	14.2313	12.6774	14.2313	13.9302	14.3355	13.806	13.7085	13.0915	14.2313	14.1133	14.0646	13.9302	13.3391	14.1133	14.0159	13.806	14.3355	14.2313	14.1133	14.3355	14.3355	13.6016	14.0159	14.0159	13.9302	13.6016	14.1133	14.0159	13.9302	13.7085	14.3355	13.7085	14.2313	13.9302	14.5706	14.1133	14.5331	13.5298	14.1133
CXCL13	9.24034	8.38827	8.06314	6.78803	9.79924	6.69524	9.72577	6.4003	9.07534	7.13311	7.13311	9.34388	6.78803	9.14149	9.285	9.34388	9.19755	9.34388	8.69358	10.5387	5.95383	9.19755	13.5298	7.13311	8.28887	8.31866	8.18799	8.96406	8.18799	7.13311	8.62688	10.8787	8.09542	9.285	9.74371	8.1277	6.78803	8.15785	6.47971	9.91601	6.13155	5.8822	7.13311	10.2945	8.25908	10.267	7.31822	7.57052	6.0202
CCL7	5.98701	5.52153	7.77879	7.48644	5.33685	8.62688	7.40536	6.47971	6.13155	5.43841	8.25908	8.69358	5.8102	5.22806	6.4003	7.22318	4.88697	6.3161	5.66211	6.60652	5.59142	10.8787	8.00485	5.22806	5.22806	7.40536	6.27451	5.73514	7.86116	5.52153	8.00485	5.59142	6.0202	5.66211	9.40891	5.52153	5.62676	6.47971	8.69358	5.43841	8.62688	6.23292	6.0202	6.3161	7.09154	5.95383	6.78803	12.1967	5.52153
CCL1	5.33685	5.43841	5.22806	5.59142	5.66211	5.95383	5.52153	5.33685	5.33685	4.88697	5.59142	6.23292	5.59142	5.73514	5.66211	5.43841	5.66211	5.59142	6.23292	5.43841	5.8102	8.88605	7.48644	5.8822	5.43841	5.52153	5.73514	6.0202	5.43841	4.88697	5.73514	5.52153	5.73514	5.95383	5.11186	5.43841	5.52153	5.22806	6.78803	5.73514	6.0202	7.77879	5.59142	5.33685	7.09154	6.13155	5.43841	5.33685	6.69524
IL2RA	10.7866	10.6689	9.86351	11.564	10.5387	11.3745	10.9218	11.1414	10.4146	10.6036	11.9358	11.564	10.3499	11.2011	11.7611	9.53428	10.9218	10.5387	10.9218	11.4724	10.9218	9.285	12.984	11.8845	11.0319	10.8297	11.1135	11.311	12.1967	10.3499	10.7333	11.311	11.0319	11.2011	11.0856	11.0856	10.3499	11.0856	11.9358	11.1414	10.4146	12.3451	9.91601	10.2395	10.6036	10.8081	11.0319	11.0319	11.4724
HLA-DRB1	12.984	14.436	10.8787	10.0211	10.4836	13.174	14.0159	13.7085	12.6774	12.416	13.9302	9.14149	14.0159	13.3391	13.257	11.5232	13.806	13.9302	9.40891	11.8231	10.1837	13.6016	14.1133	13.3391	9.74371	14.2313	11.4487	11.633	14.2313	13.257	9.91601	13.5298	14.1133	10.8297	11.4251	13.4386	10.7333	11.7611	9.86351	13.3391	14.1133	10.1543	11.0587	11.6957	13.6016	10.4836	10.0211	8.56897	12.6774
CD70	8.31866	9.91601	12.3451	6.97061	7.65583	9.285	7.04996	8.31866	7.65583	8.62688	5.73514	9.19755	6.23292	7.40536	7.86116	8.69358	7.22318	8.48017	7.40536	8.31866	7.94174	8.88605	12.8988	7.65583	6.78803	8.1277	8.1277	8.38827	7.48644	7.68578	7.71574	9.47517	8.18799	7.86116	8.50942	8.22353	8.56897	7.94174	7.22318	7.86116	7.94174	7.22318	6.54311	7.86116	8.45092	7.13311	6.97061	6.4003	8.62688
CD86	10.5711	10.0211	11.564	12.0143	11.0319	10.9759	11.6957	10.8787	9.91601	10.9759	11.4251	9.50473	11.4251	10.7866	10.3499	11.4724	12.0763	11.7611	10.9759	10.6689	11.2011	11.311	11.9358	10.8787	11.4724	11.6957	8.91059	10.2945	11.8845	11.311	10.7866	11.0319	11.633	12.0143	12.279	11.6957	11.564	10.8297	11.5232	10.3222	11.3745	11.564	10.5387	10.5111	11.311	11.564	9.24034	11.4251	10.9759
CD274	8.80285	9.285	8.62688	8.69358	8.59793	9.74371	9.24034	9.70783	8.7404	8.50942	8.80285	11.7284	8.69358	8.22353	8.1277	9.19755	9.40891	9.86351	9.47517	8.38827	5.66211	7.13311	9.86351	7.9733	7.04996	9.19755	9.79924	9.07534	9.01825	9.19755	10.0406	10.1837	7.86116	8.80285	8.69358	7.94174	8.50942	9.61603	5.66211	5.59142	8.22353	9.14149	9.24034	9.26267	9.70783	9.21894	10.6689	9.59297	10.6689
CCR7	14.6081	12.1296	12.1029	11.4251	13.7085	9.59297	12.3121	12.7765	14.1133	10.8787	12.5442	11.1712	12.6081	14.6816	13.0915	11.0856	13.0915	11.0319	13.806	13.9302	11.7284	11.5232	11.4724	12.416	12.416	12.3451	14.2313	12.444	12.8988	14.436	12.0143	14.5331	10.4146	10.3823	12.416	13.3391	12.984	12.6774	11.1414	14.2313	12.6081	11.9101	12.3121	13.0915	14.3355	11.4251	14.9125	13.257	12.8443
CXCL16	11.8231	11.9358	11.0319	12.6774	9.47517	12.6774	11.564	10.6036	11.8845	12.0143	12.1296	11.9358	11.0319	11.4978	11.3745	12.6081	11.2011	11.564	12.279	9.70783	13.3391	11.1414	11.6957	10.125	11.5436	12.6081	10.5387	11.3745	11.7611	11.5232	11.0856	11.3745	13.174	11.564	11.1414	11.8231	11.5232	11.2011	12.1967	11.4251	11.0856	12.279	10.7866	10.9218	10.7333	11.7284	11.633	12.1296	11.0856
HLA-B	15.3802	15.3802	15.3802	15.3802	15.2294	15.3802	15.3802	15.3802	15.3802	15.2294	15.3802	15.6666	15.3802	15.2294	15.2294	15.2294	14.9125	15.2294	15.053	15.2294	15.3802	15.3802	15.6666	15.2294	15.2294	15.2294	15.2294	15.3802	15.2294	14.9125	15.2294	15.053	15.3802	15.053	15.3802	15.3802	15.2294	15.053	15.3802	15.2294	15.1412	15.2294	14.9125	15.053	15.3802	15.053	15.2294	15.3802	14.9125
RAET1E	8.50942	10.2116	5.98701	7.22318	7.40536	7.40536	8.1277	11.0319	9.79924	9.31444	10.3499	10.8297	6.13155	7.31822	7.94174	9.47517	7.90145	6.0202	11.5232	8.1277	7.65583	6.3161	8.31866	6.60652	9.07534	5.8822	11.3745	9.91601	7.71574	6.13155	9.285	7.57052	10.0602	9.34388	7.57052	7.13311	8.62688	8.62688	5.95383	9.14149	8.69358	10.5711	6.4003	8.50942	10.2945	9.07534	12.472	5.98701	11.3745
HLA-DOA	12.5442	13.3391	12.1967	12.8988	12.0143	12.5442	12.8716	12.0763	12.416	13.9302	12.6774	13.3391	12.472	12.0763	12.8443	12.6774	11.7611	11.9358	12.1296	12.8988	12.6774	12.6427	13.9302	12.3451	12.984	13.0915	10.8542	13.5298	12.472	12.7765	11.8231	13.3391	12.279	12.0763	12.8988	12.8988	12.7765	12.279	12.279	12.6774	12.0763	11.4724	12.3121	13.174	12.8443	13.0915	12.1967	12.279	11.633
XCL1	7.04996	5.59142	5.8102	6.13155	5.66211	5.66211	5.8102	5.73514	6.60652	5.66211	6.60652	5.69862	5.43841	7.04996	5.95383	5.52153	5.55647	5.73514	7.86116	4.88697	6.4003	7.04996	6.60652	6.47971	5.73514	6.3161	7.48644	5.52153	5.59142	5.59142	5.52153	6.47971	7.04996	5.33685	5.73514	6.27451	5.43841	5.43841	5.33685	6.13155	6.3161	6.69524	6.23292	6.60652	6.78803	5.8822	5.33685	6.13155	8.91059
CCR10	10.0211	9.59297	8.18799	7.04996	10.6689	9.21894	7.31822	8.7404	9.01825	8.31866	9.72577	9.70783	9.47517	8.38827	8.71699	7.04996	5.33685	8.18799	10.6036	9.24034	8.18799	8.96406	8.59793	8.09542	7.48644	8.96406	8.25908	5.43841	8.45092	11.4487	12.7765	8.1277	8.8615	5.8102	7.9733	9.40891	8.38827	9.77147	10.3499	10.8787	9.285	6.87501	11.0587	9.26267	10.6689	8.31866	9.63909	9.24034	9.70783
CCR8	8.56897	8.31866	8.7404	8.7404	8.18799	8.18799	8.62688	8.38827	8.06314	8.25908	8.56897	7.48644	8.56897	8.22353	8.56897	8.00485	6.69524	8.00485	6.60652	7.04996	7.77879	7.52848	8.18799	8.96406	7.31822	8.25908	7.77879	9.34388	8.69358	8.06314	9.59297	7.65583	5.59142	9.07534	6.97061	8.91059	8.00485	8.31866	8.06314	8.38827	8.31866	9.34388	6.78803	8.1277	10.1837	9.285	6.87501	8.25908	8.38827
MICB	14.1133	13.806	13.4386	12.984	13.6016	14.1133	13.6016	12.416	14.0159	14.0646	14.5331	14.0159	13.5657	14.1133	13.4386	14.5331	13.4386	13.5657	14.0159	14.0159	14.2313	14.3355	14.3355	13.6016	14.1133	14.0159	14.9125	14.8026	13.4386	13.9302	13.8681	14.0159	13.7085	13.806	13.5298	14.1133	13.6016	14.6816	14.3355	13.806	13.9302	13.257	13.6016	14.0159	14.6816	14.2313	14.8026	13.3391	12.5442
IL6R	7.94174	9.74371	8.45092	9.59297	8.80285	7.94174	8.25908	8.06314	7.86116	7.86116	8.1277	9.24034	8.18799	8.00485	8.18799	8.38827	8.45092	8.80285	10.2945	8.7404	10.6689	7.77879	9.07534	9.53428	9.01825	9.31444	6.69524	8.80285	9.24034	8.50942	8.50942	9.40891	8.25908	8.31866	7.65583	9.10842	8.96406	7.57052	9.24034	9.24034	9.01825	10.8542	8.31866	9.74371	7.86116	7.57052	11.564	9.07534	10.0211
CCL20	7.65583	6.78803	12.279	8.56897	8.96406	8.4196	6.87501	10.4146	10.6036	8.00485	6.44	8.1277	8.31866	8.56897	10.2945	8.06314	7.31822	12.6081	9.24034	9.53428	8.96406	8.25908	10.7333	5.73514	7.22318	9.88976	7.94174	10.4146	10.8081	9.01825	8.80285	6.23292	7.48644	10.0211	7.9733	8.31866	9.19755	8.50942	8.31866	7.57052	6.47971	9.53428	12.0143	10.6689	8.18799	9.70783	8.62688	8.7404	8.69358
IL10RB	12.1967	10.4146	10.2395	10.8787	10.7866	11.2011	10.4146	12.5442	11.4251	10.4146	12.1967	9.91601	11.7611	11.8231	11.4251	11.1414	11.4724	10.7866	13.0915	10.3222	12.1296	11.4251	10.2395	11.3998	11.8231	11.311	12.3451	12.1296	10.0602	12.0763	12.984	11.2011	12.1296	9.74371	11.2011	11.4251	11.2576	11.8845	11.2843	11.8845	11.311	9.74371	11.4724	11.7611	12.0763	10.9759	12.6774	11.4724	13.257
CCL23	9.63909	7.48644	7.13311	9.86351	8.45092	9.34388	9.86351	8.80285	8.38827	7.31822	11.2011	5.43841	8.25908	9.01825	11.0319	7.57052	9.74371	7.94174	8.25908	9.59297	10.9759	9.63909	7.40536	11.2576	10.125	12.0763	8.35347	8.25908	9.53428	7.04996	7.22318	7.48644	10.2395	8.62688	8.80285	6.87501	9.24034	7.22318	11.2843	11.2576	11.2011	9.79924	10.1837	6.69524	6.87501	8.8615	7.65583	9.93697	7.65583
CXCL14	13.7085	9.19755	12.8988	12.3451	13.257	11.8231	10.9759	12.8988	13.3391	12.0763	12.279	13.806	13.3391	14.0159	12.6081	10.125	13.5298	12.8988	14.1133	12.416	12.1967	13.806	9.14149	13.806	11.0856	11.5232	13.7085	13.2155	12.279	13.5298	14.2313	12.6774	13.3391	11.4487	10.3499	14.3355	14.0159	13.7085	13.6016	13.4386	13.3391	13.4386	13.3391	13.806	14.2313	12.472	12.416	9.93697	13.6016
TNFSF18	5.73514	5.66211	6.78803	8.00485	5.8102	5.59142	6.97061	5.8822	5.43841	5.59142	7.77879	7.40536	5.8822	6.13155	7.57052	6.0202	5.8102	9.47517	6.4003	5.73514	6.0202	5.95383	6.27451	5.95383	5.59142	6.78803	8.45092	5.8102	7.40536	8.31866	6.69524	5.66211	5.95383	7.40536	5.95383	5.8102	5.62676	5.8822	6.0202	6.60652	6.23292	8.62688	6.54311	5.66211	5.55647	6.87501	9.24034	6.97061	6.47971
HLA-A	14.8026	14.6816	15.053	14.8026	14.8026	15.2294	14.5331	15.2294	15.053	14.9125	14.9125	15.053	14.6081	14.9827	14.9125	14.8026	14.5331	14.9125	15.2294	14.8026	14.6816	14.9125	15.053	14.3858	15.053	14.6081	15.053	15.053	14.436	14.6081	15.053	14.9125	14.8026	15.2294	14.9125	14.6816	14.436	15.3802	14.6816	14.436	14.436	14.8026	14.6081	15.2294	14.436	15.2294	15.053	14.9125	15.2294
CXCL6	8.62688	8.06314	13.5298	10.0602	9.72577	9.53428	9.16952	11.0856	7.94174	7.04996	8.38827	8.56897	7.71574	9.95792	9.34388	11.2011	9.24034	13.806	8.62688	10.7333	8.7404	9.01825	8.25908	9.19755	9.59297	12.8988	11.633	9.63909	10.8081	9.95792	8.25908	5.95383	10.4836	12.8988	10.0602	6.78803	11.7611	9.95792	10.0926	7.22318	8.1277	9.24034	10.8297	9.07534	9.74371	12.3451	9.95792	9.53428	11.4251
CCL22	11.2011	11.4251	10.3499	12.8443	12.0763	11.9358	13.257	11.6957	11.3745	10.125	12.8988	11.0319	11.311	9.91601	10.1837	10.8297	11.2576	9.74371	11.8231	12.2379	10.8787	9.24034	6.47971	11.9358	10.8787	10.0211	11.8231	11.2011	10.2945	11.2576	12.0763	9.79924	10.5387	11.0856	11.0319	11.7611	9.86351	10.2945	11.0856	12.279	10.9003	11.311	9.47517	9.93697	11.8845	11.2011	11.5232	11.8845	11.5436
CCL18	8.45092	12.0763	11.4251	13.4386	7.94174	12.0143	12.984	8.69358	10.7866	11.4251	10.7599	13.7085	5.73514	7.22318	9.24034	11.8845	10.2116	11.1414	8.1277	9.40891	9.24034	11.4724	11.0856	9.91601	9.19755	11.1135	8.8615	11.4724	12.1296	7.68578	10.125	9.88976	11.2011	12.1296	12.8443	8.22353	5.8822	8.7404	11.8231	8.8615	8.45092	11.0319	5.8102	8.00485	9.59297	11.8845	10.4836	12.984	8.83218
CCL5	13.9302	14.2313	14.2313	13.8681	14.1133	14.0159	13.5298	13.4386	13.0915	14.6081	14.1133	14.3355	14.5331	13.806	14.1133	14.2313	14.3355	14.5331	13.4386	14.5331	14.6081	14.1133	14.8026	13.9302	14.3355	14.436	13.9302	13.4386	13.7085	13.6016	14.0159	13.9302	14.3355	14.3858	14.436	13.7085	14.3355	13.9302	14.1133	14.1133	14.8026	13.806	14.1133	14.3355	13.257	14.3355	13.257	14.6081	13.0915
CD48	12.279	13.257	10.8297	11.2576	12.1296	11.2576	11.8845	10.7866	11.2011	11.4724	11.5232	10.8787	11.4724	11.311	10.9759	10.9759	11.3998	11.0856	11.2011	12.6774	12.0763	12.7765	12.0763	11.1414	12.3451	11.2294	11.2843	10.9489	10.9218	10.8297	10.8542	12.1967	11.564	10.8787	11.564	12.1296	12.279	11.564	11.4724	12.3451	11.4251	11.0856	11.8231	12.6081	10.8297	11.2576	10.5387	10.9759	10.6036
CD276	12.3806	13.5298	11.7611	12.6081	11.2011	13.7085	12.8716	13.6016	12.8443	11.633	13.6016	14.1133	12.416	12.3451	12.0143	12.8988	12.0143	12.7765	13.5298	9.91601	12.8443	13.2981	13.0915	11.311	11.4251	12.6774	12.6081	12.6774	12.0763	12.472	13.7085	12.0763	12.8988	12.984	13.0915	12.8443	11.8231	12.8443	13.257	13.0915	11.1414	12.8988	11.9358	11.9751	12.7269	12.5442	13.174	13.6016	12.6081
LGALS9	12.8988	12.7765	12.6774	13.257	11.311	13.4386	13.174	14.5331	13.7085	14.0646	13.1327	12.7765	12.8443	13.0915	12.984	13.257	12.1296	13.4386	12.6774	12.8443	12.7765	11.8231	13.4386	12.472	12.8104	12.7765	12.984	13.2155	12.3451	12.6774	12.472	13.4386	13.5298	13.5298	13.6016	13.257	11.4724	13.3391	12.3451	13.257	12.6774	11.4251	11.564	13.4386	12.3451	13.5657	13.6016	12.3451	14.3355
CD40LG	9.59297	5.11186	7.48644	8.28887	9.59297	5.33685	8.00485	6.87501	8.1277	6.60652	5.8102	5.52153	8.00485	6.87501	6.13155	5.11186	9.285	6.13155	6.0202	7.94174	7.52848	6.87501	5.38763	8.56897	7.74726	5.28245	5.22806	5.22806	6.87501	7.57052	5.95383	8.00485	8.00485	8.1277	6.3161	9.285	5.28245	7.31822	8.45092	10.2116	8.8615	6.3582	8.62688	9.70783	5.43841	5.66211	7.94174	5.11186	5.11186
HLA-G	6.69524	6.60652	7.65583	7.13311	6.47971	7.77879	6.13155	6.74164	6.97061	11.8845	7.94174	7.65583	6.97061	8.06314	8.45092	6.4003	7.90145	6.4003	8.06314	5.8822	6.78803	9.40891	7.86116	9.24034	7.74726	6.69524	6.60652	7.04996	8.25908	7.86116	6.87501	6.83152	6.69524	7.31822	6.60652	7.22318	7.94174	6.69524	7.31822	6.74164	6.87501	8.00485	8.06314	6.87501	8.38827	6.69524	7.13311	6.47971	8.31866
CD28	9.14149	9.47517	9.34388	8.28887	9.40891	8.1277	8.31866	8.00485	10.1837	8.38827	9.72577	6.4003	7.86116	8.45092	8.8615	8.31866	9.95792	9.01825	8.91059	9.83137	8.50942	7.65583	7.71574	8.91059	9.285	9.79924	10.2395	7.90145	8.50942	8.7404	8.96406	9.53428	9.31444	7.77879	7.77879	9.63909	10.0211	9.01825	9.63909	10.9759	9.14149	9.285	9.19755	9.40891	7.40536	7.86116	10.0602	9.40891	7.09154
TMIGD2	7.40536	7.13311	6.69524	7.31822	5.66211	8.25908	6.60652	7.22318	6.78803	6.97061	7.40536	5.95383	5.95383	6.47971	7.22318	6.3161	7.77879	7.86116	6.78803	5.95383	5.22806	6.47971	6.78803	5.59142	7.57052	5.28245	5.33685	6.3161	6.13155	5.43841	5.22806	8.69358	5.8102	5.22806	6.69524	8.06314	6.97061	6.23292	5.8102	7.94174	5.59142	6.3582	5.52153	7.94174	6.13155	6.0202	5.52153	7.48644	6.4003
TGFB1	10.267	11.0319	9.61603	11.4978	9.9895	9.95792	9.16952	12.1967	10.125	9.91601	9.59297	11.0856	12.1967	10.8787	9.79924	10.4836	10.8297	10.0602	10.7333	10.2395	9.63909	8.034	8.93733	10.8297	9.63909	7.71574	10.9218	10.1837	10.3499	10.6689	11.9358	10.9218	9.40891	10.2395	8.8615	10.8787	9.47517	10.7866	10.6036	9.95792	10.5111	12.6081	10.267	9.34388	9.63909	10.6689	11.4724	10.7866	12.0763
CXCL9	6.23292	9.14149	4.88697	4.88697	8.50942	5.22806	9.72577	6.0202	7.22318	8.80285	4.88697	10.1837	4.88697	5.52153	5.22806	10.0602	7.40536	7.22318	4.88697	7.71574	5.33685	8.45092	7.77879	4.88697	8.71699	6.60652	9.91601	8.66023	5.11186	6.47971	9.47517	10.0406	4.88697	11.1414	10.6036	7.31822	5.28245	9.19755	5.11186	5.52153	5.43841	5.73514	7.31822	8.31866	5.55647	11.0319	5.11186	5.98701	5.77267
TNFRSF9	9.40891	9.53428	9.19755	8.8615	10.125	10.1837	10.1543	9.26267	8.69358	10.2945	9.79924	9.285	9.74371	9.59297	9.19755	10.1837	8.96406	10.2116	8.8615	9.16952	9.50473	9.95792	13.257	9.34388	9.24034	8.69358	10.2945	10.2395	10.5387	9.56363	9.63909	10.2395	9.07534	10.0602	9.59297	10.0211	8.06314	10.125	9.14149	10.5111	9.59297	12.0143	10.267	9.79924	9.79924	10.9003	9.70783	8.96406	9.59297
VTCN1	13.806	6.97061	11.2011	10.1837	12.8443	9.70783	5.33685	9.74371	12.472	10.4836	5.22806	6.47971	9.01825	13.6016	11.8231	12.0763	11.5232	12.1296	10.0211	11.9358	10.6036	4.88697	8.38827	11.7611	13.7085	12.0143	13.4386	14.3355	9.86351	14.1723	13.4386	9.59297	12.984	12.5442	9.285	10.1837	12.6081	11.8231	8.56897	11.0856	10.1837	8.96406	12.6081	13.6016	14.0159	12.279	10.9759	10.8297	11.311
CXCL2	9.70783	10.8787	13.6016	13.6016	13.4842	11.8845	11.1414	11.633	10.7333	11.3745	10.4836	11.633	12.3451	12.984	12.8988	11.3745	13.257	14.0159	12.0143	12.472	13.174	12.1967	10.4491	13.5298	11.6644	12.1296	9.26267	10.7866	13.6016	12.3451	9.74371	9.19755	10.6689	12.416	11.7611	10.2945	12.8988	10.5387	13.174	11.2011	12.7765	14.5331	14.3355	10.0211	11.4724	11.8231	10.9218	12.8443	11.2576
CX3CL1	12.8443	10.5387	8.91059	11.7611	12.279	11.4724	10.7333	12.0143	12.1296	11.7284	9.91601	11.311	11.633	12.7765	13.5298	12.8443	12.416	13.257	11.7611	11.7611	11.4251	11.2576	10.0602	12.8443	12.6774	13.174	10.4146	12.0763	11.311	12.416	11.5232	10.7866	10.125	13.4386	10.0211	11.3427	12.8443	12.416	12.0453	11.564	12.3451	11.3745	13.4386	13.257	11.1414	13.257	12.5442	10.4836	12.0143
C10orf54	11.0319	10.2116	9.79924	11.0319	11.6957	10.0602	9.79924	10.9218	9.63909	10.3499	11.633	9.95792	11.1414	10.6689	12.0763	9.88976	12.279	10.6036	11.3745	11.3998	11.564	9.70783	9.26267	11.5436	11.2011	11.3745	12.8988	12.1967	11.0319	11.4487	9.86351	9.70783	11.5232	9.47517	9.63909	10.6689	9.79924	10.0211	12.1296	10.7866	12.0143	12.1967	12.1296	10.3499	11.7611	10.125	11.2011	9.47517	11.6957
HLA-F	12.472	13.6016	11.1414	11.633	11.4724	12.7765	12.416	12.472	12.1967	12.7765	12.0143	12.6081	12.279	11.7611	11.8845	11.9358	11.8231	12.5442	11.564	12.0143	12.3451	11.633	12.5442	11.0319	12.472	11.9358	12.1967	11.8231	11.1414	11.2011	10.4836	12.6081	12.472	12.7765	12.5442	12.0763	11.6957	12.0763	11.2011	11.6644	11.7611	10.8542	11.633	12.7765	10.3499	12.416	10.8787	11.7611	11.5436
TGFBR1	10.125	8.45092	10.125	10.4146	9.91601	9.79924	8.80285	10.3499	9.74371	9.47517	9.24034	9.63909	10.125	10.4836	10.0211	9.01825	10.4836	10.0211	11.0856	8.45092	9.16952	9.74371	8.06314	10.267	8.28887	8.91059	9.86351	9.47517	10.4836	10.8787	9.53428	8.38827	9.56363	9.95792	8.7404	9.88976	9.74371	9.61603	9.79924	9.01825	9.95792	9.07534	10.125	8.91059	10.4491	9.34388	10.7866	9.79924	10.9218
CD160	9.47517	6.47971	5.66211	5.52153	7.57052	5.52153	5.43841	7.31822	6.44	7.94174	5.43841	5.69862	9.79924	8.62688	10.0602	5.59142	8.1277	7.40536	8.80285	6.18223	8.80285	5.47997	7.22318	7.71574	7.13311	8.8615	7.86116	7.77879	6.60652	7.94174	5.59142	7.40536	7.17815	5.8822	6.23292	7.48644	7.22318	6.87501	8.18799	5.95383	7.86116	5.33685	7.77879	8.62688	7.48644	5.33685	7.48644	5.59142	5.66211
TNFSF15	10.0602	8.50942	7.40536	9.3764	9.53428	10.4836	8.38827	10.8297	10.6689	8.45092	10.2116	6.87501	10.2395	9.53428	8.50942	8.80285	8.69358	7.71574	11.2576	8.56897	10.2395	8.7404	8.7404	8.18799	9.34388	7.57052	12.1296	11.0319	8.8615	9.56363	11.564	10.5387	10.9759	9.01825	8.15785	9.10842	9.40891	9.24034	9.01825	9.285	10.3499	9.95792	9.01825	8.8615	9.01825	8.80285	11.8231	9.19755	11.2011
BTLA	8.38827	8.8615	8.00485	8.50942	9.07534	6.78803	8.45092	8.1277	9.34388	9.21894	8.31866	8.50942	8.91059	8.31866	9.04679	7.94174	8.56897	7.77879	8.38827	9.47517	8.56897	7.86116	8.8615	8.31866	7.94174	7.04996	7.13311	7.65583	8.1277	8.56897	7.31822	9.95792	10.2945	8.38827	7.31822	8.77162	8.7404	8.56897	7.77879	8.62688	8.38827	6.97061	7.94174	8.45092	7.22318	7.65583	7.04996	7.65583	8.7404
HLA-E	15.2294	15.053	15.2294	15.2294	15.3802	15.053	15.2294	15.053	15.6666	15.6666	15.2294	15.3802	15.2294	15.3802	15.3802	15.3802	15.3802	15.3802	15.3802	15.3802	15.2294	15.2294	14.6081	15.3802	15.3802	15.3802	15.3802	15.2294	15.3802	15.2294	15.6666	15.3802	15.2294	15.6666	15.2294	15.1412	15.3802	15.2294	15.2294	15.3802	15.3802	15.053	15.3802	15.3802	15.2294	15.3802	15.3802	15.2294	15.3802
CD40	11.8845	11.8845	11.311	11.0856	11.5232	12.1967	12.472	13.257	12.279	12.6774	13.257	11.3745	12.5442	11.6957	12.3451	12.1967	12.1967	11.9358	13.257	12.2379	12.416	11.9358	13.7085	12.6081	12.1029	12.416	12.416	12.3451	11.3745	12.984	11.2011	12.1296	11.6957	12.472	11.8845	12.3451	12.5442	12.6081	12.472	12.0763	12.5442	12.472	12.8988	12.5442	13.0915	12.0763	13.3391	11.9358	12.984
CXCL10	12.3806	12.984	12.5442	8.91059	11.7611	11.564	11.0856	9.93697	11.9358	13.806	10.125	14.436	10.8297	12.1967	11.6957	13.3391	9.91601	12.6774	10.1543	11.3998	8.28887	13.174	14.0159	10.4836	13.3391	12.1967	10.8542	12.8988	9.63909	10.125	12.279	12.416	10.1837	13.9302	13.806	12.0143	11.311	13.4842	8.1277	9.86351	9.79924	9.47517	11.1414	12.984	11.0319	13.806	11.6957	10.2116	9.86351
HLA-DPA1	14.436	14.8026	14.6081	15.053	14.6081	14.6081	14.6081	14.8026	14.3355	15.053	14.436	14.8026	14.436	14.8026	14.436	14.6081	14.6081	14.6816	14.3355	14.9125	14.436	14.5331	14.9125	14.3858	14.9125	14.5331	14.5331	14.436	14.5706	14.6816	14.6081	14.8026	14.5331	14.6816	15.053	15.1412	14.9125	14.8026	14.6081	14.3355	14.6081	14.6081	13.806	14.8026	14.5706	14.8026	13.9302	14.8026	14.436
IL10	7.77879	8.00485	10.4146	11.3745	10.3499	8.91059	7.65583	9.93697	8.31866	10.2395	8.7404	7.74726	10.9759	10.6036	10.6036	8.1277	11.564	10.9759	10.5387	9.95792	9.07534	10.2395	9.95792	11.2011	8.62688	8.7404	10.125	9.01825	9.9895	10.7333	9.79924	7.94174	8.91059	10.9759	8.56897	8.62688	10.5387	9.53428	9.91601	8.7404	11.2576	11.633	10.8787	8.25908	8.80285	8.50942	9.79924	9.34388	8.99115
HLA-DRA	14.3355	14.5331	14.5331	14.436	14.6816	14.5331	14.436	14.436	13.9302	14.3355	14.6816	14.5331	14.3355	14.2313	13.9302	14.6816	14.6816	14.436	13.7085	13.7085	14.3355	14.6081	15.2294	14.6816	14.2313	14.7421	13.5298	14.5331	14.3355	14.0159	14.5331	14.6816	14.6816	14.5331	14.5331	14.436	13.9302	14.436	14.5331	14.6816	14.6816	13.973	14.436	14.6816	13.7085	14.6081	13.5298	14.3355	14.5331
CXCL12	10.3823	12.6774	10.6036	12.1967	10.8787	10.9218	11.8231	7.71574	9.86351	8.06314	11.0856	10.7866	10.5387	9.40891	11.5232	10.2395	11.3998	10.2116	10.4836	10.1837	12.472	11.3745	9.53428	11.6957	11.8845	10.8787	11.1135	9.79924	11.2576	9.24034	8.38827	10.125	10.9218	10.3823	11.6644	10.2395	12.3451	9.07534	11.7611	10.9218	11.564	10.6689	12.1967	9.14149	11.6957	10.1837	10.2395	11.5232	7.48644
TNFRSF14	15.6666	15.6666	15.6666	15.6666	15.6666	15.6666	15.6666	15.6666	15.2294	15.3802	15.6666	15.2294	15.6666	15.6666	15.6666	15.6666	15.6666	15.6666	15.6666	15.6666	15.6666	15.6666	15.3802	15.6666	15.6666	15.6666	15.6666	15.6666	15.6666	15.6666	15.3802	15.6666	15.6666	15.3802	15.6666	15.6666	15.6666	15.6666	15.6666	15.6666	15.6666	15.6666	15.6666	15.6666	15.6666	15.6666	15.6666	15.6666	15.6666
CCR3	5.22806	6.23292	6.47971	5.8102	5.22806	5.73514	5.11186	4.88697	5.11186	5.22806	6.13155	5.8102	6.47971	5.11186	5.11186	4.88697	5.11186	5.52153	5.95383	5.11186	5.43841	5.11186	5.11186	5.43841	5.33685	6.13155	5.11186	5.33685	5.33685	5.22806	5.11186	5.11186	5.52153	5.59142	5.22806	5.59142	4.88697	5.11186	5.52153	5.66211	5.33685	5.59142	5.22806	5.43841	5.33685	5.52153	4.88697	5.66211	5.77267
TNFRSF8	6.97061	7.71574	8.25908	7.57052	7.31822	8.96406	8.18799	5.8102	7.57052	6.3161	8.48017	8.96406	8.1277	6.23292	7.31822	8.56897	6.13155	6.97061	5.8822	8.00485	7.31822	8.38827	10.5387	8.62688	5.95383	6.23292	6.87501	8.45092	6.78803	6.3161	6.23292	7.86116	6.4003	8.69358	6.78803	7.81997	6.23292	5.95383	9.70783	8.50942	6.78803	7.71574	6.69524	6.78803	7.94174	6.23292	6.0202	8.00485	9.07534
ULBP1	9.53428	7.65583	7.94174	5.91801	5.11186	8.50942	9.40891	7.77879	10.2945	5.11186	8.62688	5.22806	7.94174	11.0319	7.48644	9.40891	7.65583	10.6689	9.95792	6.3161	6.97061	11.6957	9.63909	8.69358	7.40536	7.86116	9.70783	8.15785	6.23292	8.8615	8.45092	7.22318	8.09542	8.56897	9.10842	7.81997	7.04996	11.633	7.86116	7.40536	5.73514	6.0202	7.4459	8.56897	6.23292	8.7404	9.53428	8.1277	9.26267
TNFSF14	9.91601	10.7333	9.285	9.24034	8.00485	9.91601	10.0211	8.45092	8.62688	9.21894	9.34388	9.86351	9.59297	7.48644	8.91059	9.74371	9.47517	9.285	8.00485	8.8615	12.8988	6.78803	8.93733	9.07534	8.5392	9.88976	9.07534	9.40891	8.00485	8.62688	8.69358	9.74371	9.95792	8.45092	8.15785	9.79924	9.04679	7.68578	10.7866	10.3222	8.96406	8.69358	9.59297	8.38827	10.0602	8.45092	6.23292	9.74371	9.47517
PVRL2	11.1414	10.7866	12.6081	11.8231	10.9759	13.806	11.4724	12.6774	12.6081	11.2294	12.472	12.472	11.6957	11.3998	11.9358	13.174	11.9358	11.4724	12.984	11.2576	11.7284	12.5442	13.174	12.1296	11.9751	10.9218	13.6016	13.3391	11.8231	11.8538	12.6774	11.6957	12.416	11.7611	11.311	12.416	11.8845	12.1967	10.9218	12.7765	11.8231	12.5442	11.7611	11.8845	11.9358	12.1632	13.0915	12.416	13.5298
CSF1R	14.9125	13.9302	14.436	14.5331	15.053	14.3355	14.6816	14.6816	14.436	14.2313	14.6081	11.2576	15.053	14.9827	15.053	14.1133	15.2294	14.1133	14.6081	14.6081	14.5331	14.6816	12.416	15.053	14.8026	14.7421	14.436	13.806	15.053	15.3802	14.8026	14.1133	14.9125	14.1723	14.6449	14.8026	15.053	14.6081	15.053	14.8026	15.1412	13.6016	14.6816	14.5706	15.053	14.6816	14.3355	14.436	14.6816
TNFRSF25	12.6774	12.8443	10.9489	11.4978	11.1135	12.472	11.9358	13.3391	11.5232	12.1296	12.6081	11.8231	11.8845	12.6081	11.633	13.7085	10.8787	11.2011	13.6016	11.5232	12.279	12.279	11.1414	11.633	12.1967	11.7611	13.2155	12.279	10.1837	12.1296	11.633	12.8443	12.7765	11.3745	12.1967	12.5442	12.0763	12.7765	11.0319	12.1967	10.9759	11.5232	10.3499	12.1296	12.444	12.9414	13.7572	12.0763	13.3391
NT5E	8.88605	9.79924	10.7866	10.4836	9.86351	11.1414	9.91601	13.174	9.53428	9.74371	8.91059	12.8988	11.3745	10.125	11.2011	9.79924	11.0319	9.63909	12.3451	10.3222	10.0211	10.7866	10.9759	12.5442	9.53428	8.50942	9.95792	8.50942	11.564	10.0211	10.3499	8.45092	9.63909	11.6957	10.267	9.95792	11.2011	10.9759	10.0211	10.5111	10.6036	10.7333	12.0763	8.06314	9.14149	11.1414	13.4386	11.3745	13.174
CCL17	5.8102	4.88697	5.11186	9.79924	4.88697	8.56897	8.56897	7.94174	6.23292	7.48644	10.2116	8.31866	7.65583	7.71574	8.25908	7.71574	8.034	8.25908	11.4724	7.77879	5.11186	5.22806	5.22806	10.267	5.8102	4.88697	9.74371	6.97061	4.88697	8.91059	8.8615	7.13311	5.43841	4.88697	8.45092	9.88976	7.86116	5.59142	7.57052	8.1277	5.11186	5.8102	6.97061	7.57052	5.95383	8.18799	9.40891	8.38827	7.09154
CCL21	13.5298	13.174	13.806	14.3355	13.3391	14.436	14.2313	11.5436	13.4386	13.257	13.5298	14.2313	13.257	13.257	14.0159	12.0143	13.6016	11.6957	6.47971	13.806	13.257	10.0211	12.472	14.2313	13.9302	12.5442	6.27451	7.57052	14.0159	13.0915	12.1296	12.3451	13.0915	11.8538	11.6644	13.5298	14.2313	10.0602	14.436	13.5298	13.806	14.436	13.7085	11.4724	11.3998	12.9414	6.13155	8.80285	6.97061
CD244	8.96406	10.8297	8.56897	10.267	9.14149	8.4196	9.34388	9.53428	10.4836	10.9218	10.6689	10.0602	10.8787	9.79924	9.40891	10.2945	6.0202	8.91059	8.50942	9.01825	10.4836	7.31822	9.74371	9.01825	10.3499	10.6689	9.59297	11.8845	7.65583	8.96406	9.24034	10.0406	10.8081	8.25908	9.95792	10.125	8.88605	8.06314	10.6689	8.80285	9.47517	7.04996	8.56897	12.279	8.50942	9.63909	11.0856	8.62688	10.1543
CXCR3	9.86351	10.6036	7.04996	7.86116	10.0602	8.31866	9.47517	8.91059	10.0602	9.95792	9.40891	10.6036	9.63909	9.24034	9.59297	9.26267	10.0211	8.06314	7.94174	10.0406	9.74371	8.56897	10.0211	9.61603	9.47517	9.63909	8.56897	8.15785	8.77162	9.31444	9.34388	10.4836	9.16952	8.50942	9.10842	10.4146	8.80285	9.86351	8.96406	10.7011	9.63909	7.94174	9.40891	10.1837	9.50473	9.79924	9.47517	8.31866	9.95792
XCR1	7.71574	8.66023	7.31822	7.77879	7.71574	7.57052	7.74726	8.62688	9.40891	8.91059	8.69358	9.40891	9.91601	6.78803	8.00485	7.31822	6.97061	6.87501	9.19755	8.25908	9.50473	6.97061	7.57052	8.7404	8.8615	8.56897	12.279	9.70783	8.38827	6.97061	8.56897	8.31866	8.7404	6.97061	6.4003	8.38827	7.65583	8.15785	6.13155	8.31866	8.80285	8.56897	8.50942	7.04996	5.66211	8.06314	8.25908	7.71574	9.79924
HLA-DPB1	9.07534	9.24034	10.9489	9.91601	10.2395	7.86116	10.0211	9.86351	11.0587	9.70783	9.86351	6.78803	10.1837	10.2116	10.8297	11.2843	10.2116	9.14149	9.91601	10.0406	10.2945	9.86351	9.59297	10.1837	10.4836	10.1837	10.0211	10.8297	10.125	11.564	9.40891	10.2945	9.31444	7.65583	9.53428	10.8297	12.1296	10.6689	10.1837	9.53428	10.6689	8.80285	10.9759	11.2576	11.3998	9.86351	10.3499	9.285	10.7866
TNFRSF4	11.2576	11.3745	10.5387	10.9759	11.3745	12.279	12.1967	11.3745	10.8297	11.1414	11.564	11.1712	10.6363	10.0602	9.86351	11.0319	9.79924	10.125	11.311	11.633	10.0602	10.2945	10.8297	10.4146	10.7866	9.95792	10.9759	11.9358	11.4251	11.1414	12.1967	11.633	11.0856	11.633	10.5387	11.1414	10.4146	9.91601	10.2395	11.3745	10.7866	10.9218	9.79924	10.6036	12.1296	9.91601	11.8845	11.0856	11.8845
TNFRSF18	8.7404	8.91059	8.1277	9.19755	7.77879	9.63909	9.01825	9.01825	8.18799	8.96406	9.285	9.50473	8.45092	8.80285	7.77879	8.96406	8.31866	8.31866	7.52848	8.18799	8.62688	7.94174	9.91601	8.45092	8.45092	8.45092	8.35347	9.14149	8.06314	8.69358	8.7404	8.80285	8.50942	9.63909	8.31866	8.77162	8.45092	8.69358	8.8615	8.56897	8.50942	9.40891	8.00485	7.48644	8.7404	9.14149	8.00485	8.50942	9.16952
PVR	12.6081	11.311	11.2576	11.6957	10.7333	13.3391	12.0143	12.3451	11.7611	11.564	11.2843	13.174	11.9358	12.472	10.9218	12.3451	11.8845	11.3745	12.472	10.6036	11.633	12.416	11.5436	12.1967	11.6644	11.4724	12.6774	13.0915	11.9358	12.0143	12.8988	11.0856	11.9751	11.311	10.8542	11.9358	11.9358	12.0143	10.8787	11.4724	11.6957	12.1296	12.5442	11.633	12.0143	11.9358	12.8443	12.472	12.7765
TNFSF9	7.22318	9.34388	11.9358	9.285	9.72577	9.01825	7.57052	9.40891	7.48644	9.01825	6.0202	8.38827	7.31822	8.91059	9.04679	9.88976	8.80285	11.2576	9.63909	8.91059	8.91059	9.59297	9.79924	9.86351	8.5392	8.38827	8.50942	8.06314	8.77162	9.74371	6.47971	8.50942	8.62688	8.00485	9.34388	10.5387	7.57052	8.8615	6.97061	7.77879	10.0211	8.8615	10.7333	7.31822	9.34388	8.69358	9.07534	7.94174	8.99115
TAPBP	11.7611	11.4724	12.472	11.8845	11.633	12.416	10.7866	12.8443	11.564	12.8988	11.4724	12.1029	12.0143	12.8988	12.279	12.1296	11.311	11.9358	12.8988	12.1296	11.8231	10.9759	11.5436	12.0763	12.1029	11.1135	13.2155	12.984	11.6957	11.8538	12.5761	11.9358	11.8538	12.279	12.6774	11.2011	12.416	12.472	10.5111	11.311	11.9358	12.8443	11.2011	11.3745	12.1967	11.5232	12.8988	11.2576	12.8988
[truncated: 12 more columns]

## Sheet: Immuno effector genes(GSE)
ID	GSM1709077_con	GSM1709085_con	GSM1709123_con	GSM1709124_con	GSM1709120_con	GSM1709076_con	GSM1709091_con	GSM1709113_con	GSM1709095_con	GSM1709116_con	GSM1709089_con	GSM1709069_con	GSM1709125_con	GSM1709111_con	GSM1709112_con	GSM1709102_con	GSM1709126_con	GSM1709121_con	GSM1709081_con	GSM1709109_con	GSM1709083_con	GSM1709079_con	GSM1709070_con	GSM1709117_con	GSM1709086_con	GSM1709092_con	GSM1709100_con	GSM1709087_con	GSM1709119_con	GSM1709118_con	GSM1709103_con	GSM1709075_treat	GSM1709067_treat	GSM1709110_treat	GSM1709094_treat	GSM1709073_treat	GSM1709106_treat	GSM1709082_treat	GSM1709066_treat	GSM1709071_treat	GSM1709115_treat	GSM1709104_treat	GSM1709107_treat	GSM1709078_treat	GSM1709097_treat	GSM1709101_treat	GSM1709098_treat	GSM1709074_treat	GSM1709099_treat
SETD7	10.6731	8.60246	9.96156	10.2745	9.34734	9.96156	9.50895	11.3854	10.7785	9.73467	10.3757	9.50895	11.1849	11.1849	10.1733	10.1733	10.1733	10.1733	12.8744	9.50895	10.7785	10.9739	10.5678	10.9739	10.7785	9.50895	12.2189	11.7985	10.3757	10.9739	11.4885	10.3757	11.3854	10.3757	10.3757	10.5678	11.5917	10.9739	10.7785	11.5917	11.3854	11.5917	11.3854	11.1849	11.7985	10.7785	13.0906	11.3854	13.2718
GZMB	13.7727	12.0384	12.685	12.1286	13.2718	11.7985	12.4316	12.2189	10.9739	12.8744	12.8744	12.0384	12.4316	13.5098	13.5098	12.4316	13.7727	12.3252	12.0384	13.7727	13.0906	13.0906	13.7727	13.0906	12.0384	12.4316	12.685	12.685	14.1153	13.7727	12.2189	13.7727	12.4316	12.2189	13.0906	12.685	11.3854	12.8744	12.4316	13.7727	12.8744	12.4316	13.2718	12.2189	12.2189	12.4316	11.3854	11.1849	11.1849
GZMA	12.2189	13.7727	12.2189	12.1286	12.685	12.5583	12.2189	12.4316	11.5917	13.3908	12.4316	14.1153	12.685	12.0384	12.685	12.8744	12.4316	12.8744	11.7985	12.8744	12.1286	11.1849	13.5098	12.2189	12.4316	13.0906	11.5917	12.0384	12.0384	12.0384	11.1849	12.1286	13.0906	12.685	11.7985	11.1849	12.8744	11.5917	12.2189	12.8744	12.2189	11.3854	12.4316	12.685	11.3854	12.2189	11.5917	12.0384	8.60246
SLAMF1	8.92131	9.73467	9.18573	9.18573	10.1733	9.50895	9.18573	8.92131	8.05377	8.60246	10.1733	5.70205	10.7785	8.60246	8.05377	9.96156	8.05377	8.60246	8.60246	9.18573	7.55885	9.96156	8.60246	8.60246	9.50895	8.60246	10.3757	9.50895	8.05377	9.73467	8.60246	8.92131	9.50895	6.3309	8.60246	9.18573	8.05377	8.05377	10.3757	8.92131	8.60246	10.9739	8.92131	9.18573	5.0759	7.55885	10.1733	9.18573	6.98852
IL21R	10.3757	11.3854	9.50895	10.2745	10.5678	10.3757	10.7785	9.73467	9.18573	10.3757	10.7785	11.3854	8.60246	9.73467	9.50895	10.3757	9.50895	9.73467	10.1733	12.0384	9.18573	9.18573	12.0384	10.1733	10.1733	10.4717	9.73467	10.1733	9.96156	9.96156	9.50895	11.1849	9.18573	10.1733	10.1733	10.3757	9.96156	9.73467	9.50895	10.3757	9.18573	10.1733	8.05377	9.50895	10.3757	9.96156	10.5678	9.96156	9.73467
CRTAM	8.05377	6.98852	10.3757	6.3309	8.60246	6.98852	8.05377	8.05377	9.96156	8.05377	6.3309	6.98852	9.50895	9.18573	8.60246	8.05377	8.60246	7.55885	8.05377	8.60246	8.92131	5.70205	8.92131	9.18573	8.60246	8.05377	8.60246	8.60246	9.18573	8.05377	9.18573	8.05377	8.05377	8.92131	7.55885	8.60246	9.18573	8.92131	8.05377	8.60246	8.92131	6.3309	9.50895	8.60246	8.60246	8.60246	8.92131	8.92131	10.7785
IFNG	6.3309	5.0759	5.0759	5.70205	8.05377	5.0759	5.0759	5.70205	6.3309	6.3309	5.0759	6.3309	5.70205	5.70205	5.70205	6.3309	5.70205	6.98852	5.70205	5.70205	5.70205	5.0759	6.3309	5.70205	5.0759	5.0759	8.05377	5.70205	5.70205	6.3309	5.70205	6.98852	6.98852	8.60246	6.3309	5.0759	5.70205	6.98852	5.0759	6.3309	5.70205	6.98852	7.55885	6.3309	6.3309	6.3309	5.0759	6.3309	6.3309
CLEC5A	10.1733	8.05377	12.0384	11.1849	10.9739	12.0384	11.3854	11.5917	10.3757	6.98852	11.7985	9.18573	9.73467	10.9739	9.96156	11.7985	11.5917	11.5917	12.4316	10.1733	9.73467	12.2189	7.55885	11.7985	8.92131	10.7785	10.9739	9.18573	12.4316	12.2189	12.4316	8.60246	10.3757	11.5917	11.5917	11.3854	11.7985	11.7985	11.3854	9.50895	10.7785	12.685	12.0384	10.7785	12.4316	11.5917	12.0384	12.8744	12.2189
CYBB	5.70205	5.70205	8.05377	6.98852	5.70205	5.70205	5.70205	6.3309	5.70205	5.70205	6.98852	7.55885	6.98852	6.3309	6.3309	5.70205	6.98852	5.0759	6.3309	6.3309	6.3309	6.3309	5.70205	6.3309	5.70205	6.3309	5.70205	6.3309	6.3309	5.70205	6.98852	5.70205	5.70205	5.0759	5.70205	6.3309	6.98852	5.70205	6.3309	5.70205	6.3309	8.60246	5.70205	5.70205	9.18573	5.70205	6.98852	5.0759	9.50895
FLT3LG	11.5917	10.3757	10.1733	11.3854	11.5917	10.5678	10.3757	12.0384	12.685	11.5917	9.73467	10.7785	12.2189	10.7785	11.5917	11.0794	10.5678	11.1849	10.3757	10.9739	12.4316	8.92131	11.3854	10.7785	11.7985	10.1733	12.8744	14.1153	10.1733	11.7985	12.8744	11.3854	9.96156	9.96156	9.73467	10.9739	10.9739	11.1849	10.5678	12.685	12.0384	5.0759	12.2189	11.5917	5.70205	10.5678	12.8744	10.3757	12.0384
CTLA4	11.3854	9.50895	9.73467	9.73467	12.4316	8.60246	8.92131	10.5678	11.1849	10.1733	11.3854	8.60246	10.5678	11.7985	11.1849	9.50895	11.7985	10.3757	11.1849	12.2189	6.98852	10.3757	8.05377	11.3854	9.96156	9.96156	11.1849	11.0794	11.1849	11.5917	10.5678	10.1733	8.92131	9.50895	9.18573	10.7785	8.92131	10.7785	9.96156	9.73467	11.1849	10.3757	9.96156	10.5678	10.1733	9.50895	9.73467	9.50895	11.3854
IL7R	13.2718	13.2718	13.2718	13.0906	13.0906	13.5098	14.1153	13.5098	13.2718	11.7985	13.2718	13.7727	13.0906	13.0906	12.8744	12.685	12.685	13.0906	11.5917	13.5098	12.8744	12.0384	12.2189	12.685	12.685	11.5917	13.2718	12.2189	13.5098	12.685	13.0906	13.2718	12.0384	13.2718	12.8744	13.0906	13.0906	12.2189	11.7985	13.2718	12.685	13.2718	12.8744	13.0906	12.685	12.8744	12.685	13.7727	13.0906
SLC15A3	13.0906	12.8744	13.5098	12.8744	13.7727	13.2718	13.7727	13.2718	14.1153	13.0906	13.5098	12.7797	13.2718	12.8744	13.2718	13.7727	13.2718	13.5098	13.7727	13.2718	13.2718	13.7727	12.8744	13.2718	13.7727	13.7727	13.7727	13.7727	13.2718	12.8744	13.2718	13.0906	13.2718	12.8744	13.7727	13.7727	13.5098	14.1153	13.2718	13.0906	13.5098	12.8744	13.7727	13.7727	13.5098	13.7727	14.1153	13.2718	12.685
SPON2	12.685	14.6354	12.8744	14.1153	12.2189	14.6354	13.5098	12.685	12.8744	12.2189	13.7727	13.2718	12.8744	12.2189	12.0384	13.5098	13.0906	13.2718	12.685	11.7985	13.7727	13.2718	13.2718	12.8744	13.2718	12.685	13.0906	12.8744	13.0906	13.2718	13.5098	11.7985	13.5098	13.0906	12.685	14.1153	12.685	13.1812	14.1153	12.2189	13.0906	14.6354	12.685	11.3854	14.1153	13.2718	13.5098	13.5098	13.5098
LILRA2	9.73467	10.5678	11.1849	10.5678	9.73467	10.7785	10.5678	11.1849	10.1733	7.55885	11.1849	8.92131	11.5917	10.3757	10.9739	9.18573	12.2189	10.5678	10.7785	8.92131	11.1849	10.7785	6.98852	9.73467	10.3757	11.1849	8.92131	9.73467	11.7985	11.3854	8.92131	9.96156	10.7785	10.9739	10.7785	12.0384	12.0384	10.3757	12.685	11.3854	11.7985	11.7985	11.7985	10.9739	12.0384	11.1849	9.18573	10.5678	11.6951
PRF1	9.96156	11.1849	10.7785	11.7985	11.3854	10.1733	10.1733	10.3757	9.73467	12.685	10.5678	12.2189	9.96156	9.96156	10.3757	11.3854	10.3757	9.96156	9.96156	10.7785	11.7985	10.1733	13.0906	9.96156	11.1849	10.4717	10.7785	10.5678	11.3854	9.18573	10.9739	10.9739	11.1849	10.7785	10.9739	9.96156	12.2189	9.50895	10.9739	11.1849	11.5917	12.0384	10.5678	10.1733	9.96156	11.3854	10.3757	10.7785	9.96156
GZMM	8.60246	8.92131	8.60246	8.60246	8.92131	6.3309	9.96156	9.50895	8.60246	9.18573	9.96156	9.73467	8.92131	8.05377	8.92131	7.55885	6.3309	8.05377	8.92131	10.5678	10.3757	8.05377	10.3757	8.05377	9.73467	9.18573	9.50895	10.3757	7.55885	8.60246	9.96156	9.73467	10.1733	9.18573	9.50895	9.50895	9.73467	9.18573	9.18573	10.5678	8.05377	7.55885	8.60246	8.92131	6.98852	8.92131	7.55885	8.05377	7.55885
FGL2	12.4316	12.4316	13.0906	13.2718	13.5098	11.5917	11.7985	12.8744	11.7985	12.4316	12.2189	12.4316	13.5098	13.2718	13.0906	12.2189	13.5098	12.685	13.2718	12.685	12.685	12.4316	10.1733	13.5098	12.8744	12.0384	11.7985	12.4316	12.685	13.5098	12.685	12.8744	12.8744	12.4316	12.0384	12.8744	13.7727	12.4316	13.0906	11.7985	13.2718	13.7727	13.5098	12.4316	12.8744	12.685	11.1849	11.5917	12.8744
CXCR3	9.50895	9.96156	6.98852	8.05377	9.96156	7.55885	8.60246	9.18573	9.50895	9.96156	8.60246	10.3757	9.18573	9.50895	9.18573	8.60246	9.96156	9.18573	9.18573	10.3757	10.1733	8.60246	9.18573	9.50895	9.18573	8.92131	9.18573	8.05377	8.92131	9.50895	9.73467	9.50895	8.60246	8.05377	8.92131	9.73467	8.60246	9.96156	8.92131	10.1733	9.50895	9.18573	9.18573	9.96156	9.50895	9.18573	9.96156	8.60246	10.9739
MMP8	5.0759	6.3309	5.70205	5.0759	5.0759	9.18573	6.98852	5.0759	5.0759	5.0759	5.70205	5.0759	5.0759	5.0759	5.0759	5.0759	5.0759	5.70205	5.0759	5.0759	5.0759	7.55885	5.0759	5.0759	6.3309	5.70205	5.0759	5.0759	5.0759	5.0759	5.0759	5.0759	5.0759	6.98852	5.0759	5.70205	5.0759	5.0759	5.70205	5.0759	5.0759	5.70205	5.0759	5.0759	8.05377	5.0759	5.70205	6.98852	5.0759
CD8B	6.98852	7.55885	6.3309	7.55885	7.55885	9.73467	6.3309	6.98852	7.55885	8.92131	7.55885	8.05377	8.05377	6.98852	7.55885	6.98852	7.55885	6.3309	7.55885	7.55885	8.05377	9.50895	9.50895	6.98852	6.98852	6.98852	6.98852	7.55885	6.98852	6.98852	7.55885	7.55885	7.55885	5.70205	6.98852	7.55885	7.55885	7.55885	6.98852	7.55885	6.98852	8.92131	6.98852	7.55885	8.92131	6.98852	6.3309	7.55885	5.70205
CSF1R	14.6354	13.0906	14.6354	14.6354	14.6354	14.1153	14.6354	14.6354	14.6354	13.7727	14.6354	11.1849	14.6354	14.6354	14.6354	14.1153	14.6354	14.1153	14.6354	14.6354	14.1153	14.6354	12.685	14.6354	14.6354	14.6354	14.6354	14.6354	14.6354	14.6354	14.6354	14.6354	14.6354	13.7727	14.6354	14.6354	14.6354	14.6354	14.6354	14.6354	14.6354	13.5098	14.6354	14.6354	14.6354	14.6354	14.6354	14.1153	14.6354
NCR1	9.18573	9.18573	7.55885	9.50895	6.3309	8.92131	7.55885	8.60246	6.98852	10.7785	8.05377	9.96156	6.3309	7.55885	6.98852	8.92131	8.92131	8.92131	6.98852	6.98852	9.96156	6.98852	9.73467	7.55885	7.55885	7.55885	6.3309	8.92131	8.60246	7.55885	6.3309	9.18573	6.3309	7.55885	8.05377	6.98852	6.3309	6.3309	8.60246	6.98852	7.55885	10.5678	6.3309	8.05377	7.55885	8.05377	8.60246	5.70205	8.05377
CXCL10	12.0384	12.685	12.4316	8.92131	11.7985	11.3854	11.1849	10.1733	12.2189	13.3908	9.50895	14.6354	11.3854	12.4316	11.3854	13.0906	9.73467	12.3252	10.5678	11.3854	8.60246	12.8744	14.1153	10.3757	13.0906	11.3854	11.3854	13.0906	9.73467	10.3757	11.7985	12.685	9.73467	13.5098	13.3908	11.7985	11.1849	13.1812	7.55885	9.18573	9.73467	9.50895	11.1849	13.2718	11.1849	13.0906	12.4316	10.1733	10.5678
MS4A6A	12.8744	12.2189	11.5917	12.685	12.0384	12.2189	12.685	13.0906	13.0906	12.0384	12.685	12.7797	12.0384	12.685	12.4316	12.0384	12.0384	11.7985	13.0906	12.4316	12.1286	11.5917	11.1849	12.4316	12.2189	12.8744	12.4316	11.5917	12.2189	12.4316	11.4885	12.4316	12.685	11.7985	12.2189	12.4316	12.4316	12.685	12.8744	12.0384	12.4316	10.7785	11.5917	12.8744	13.0906	12.0384	12.2189	12.4316	12.4316
SLAMF8	11.7985	10.9739	10.5678	10.7785	11.1849	11.1849	11.5917	10.9739	11.3854	9.50895	12.0384	10.5678	10.3757	11.3854	11.7985	11.0794	10.9739	10.9739	11.3854	11.1849	11.5917	11.3854	9.96156	11.1849	11.5917	12.2189	10.5678	10.7785	10.7785	11.1849	10.7785	11.5917	12.2189	10.5678	11.3854	11.5917	10.3757	11.3854	12.0384	12.4316	10.5678	8.05377	10.7785	11.7985	11.5917	11.7985	10.7785	12.2189	11.6951
CD8A	10.9739	10.1733	8.92131	9.96156	10.3757	8.05377	9.73467	9.96156	8.92131	10.9739	9.18573	10.1733	10.1733	10.1733	9.73467	11.5917	9.18573	9.50895	9.50895	9.96156	10.9739	9.73467	11.5917	8.92131	10.9739	9.73467	9.96156	9.96156	9.50895	10.1733	10.3757	10.5678	10.5678	9.73467	9.96156	8.92131	10.5678	10.5678	9.73467	9.96156	10.3757	9.73467	10.3757	10.3757	9.73467	10.1733	9.50895	9.73467	8.92131
LILRB4	11.1849	10.7785	11.7985	10.9739	10.7785	12.5583	12.8744	10.7785	12.0384	11.1849	11.5917	10.9739	7.55885	11.5917	10.5678	10.5678	11.1849	10.7785	12.2189	11.5917	9.50895	11.7985	10.9739	10.5678	10.5678	11.7985	12.0384	11.3854	11.5917	10.7785	12.0384	12.1286	10.9739	11.3854	12.4316	12.2189	10.1733	12.0384	10.1733	10.9739	10.1733	9.96156	9.73467	12.0384	10.7785	10.9739	11.7985	11.7985	10.1733
CCL5	14.1153	14.1153	14.1153	13.7727	14.1153	13.7727	13.2718	13.7727	13.5098	14.6354	14.1153	13.0906	14.1153	14.1153	14.1153	14.6354	14.1153	14.6354	14.1153	14.1153	14.6354	14.1153	14.6354	14.1153	14.1153	14.1153	14.1153	13.5098	13.7727	14.1153	14.1153	14.1153	14.1153	14.6354	14.1153	13.5098	14.1153	13.5098	13.7727	14.1153	14.1153	14.1153	14.1153	14.1153	13.2718	14.1153	13.7727	14.6354	13.7727
MARCO	7.55885	11.7985	11.3854	12.4316	6.98852	12.8744	12.0384	7.55885	12.4316	10.5678	8.92131	11.5917	10.9739	8.92131	12.2189	9.73467	11.3854	12.0384	9.73467	8.05377	10.5678	12.685	11.7985	12.0384	8.05377	13.2718	7.55885	6.98852	10.5678	8.92131	8.05377	6.3309	11.7985	12.0384	11.1849	8.05377	9.50895	8.60246	11.5917	8.05377	9.96156	12.2189	10.9739	6.98852	10.5678	9.73467	8.05377	12.685	9.18573
C1QA	10.6731	11.5917	10.9739	11.5917	9.34734	10.9739	10.9739	11.7985	10.5678	11.3854	10.9739	11.7985	11.7985	10.5678	10.7785	10.7785	10.7785	11.3854	10.9739	9.73467	11.3854	10.5678	10.7785	11.5917	11.3854	10.9739	10.1733	11.0794	10.9739	10.5678	10.1733	10.7785	11.5917	11.1849	10.5678	10.1733	10.7785	10.1733	11.1849	10.7785	10.9739	11.1849	10.1733	9.73467	10.9739	10.3757	10.9739	10.9739	10.3757
C1QB	13.5098	13.5098	13.7727	13.5098	12.8744	13.0906	13.0906	14.1153	13.7727	14.1153	13.0906	13.5098	13.7727	13.7727	13.7727	13.2718	12.8744	13.7727	13.5098	13.0906	13.5098	13.5098	12.4316	13.7727	13.5098	13.5098	13.5098	13.2718	12.8744	13.0906	13.7727	13.5098	13.7727	14.1153	13.3908	13.2718	13.2718	13.7727	13.5098	13.5098	13.7727	13.0906	13.0906	13.5098	13.7727	13.5098	13.2718	13.0906	14.1153
[truncated: 12 more columns]

## Sheet: Immune checkpoints(GSE)
id	GSM1709077_Treat	GSM1709085_Treat	GSM1709123_Treat	GSM1709124_Treat	GSM1709120_Treat	GSM1709076_Treat	GSM1709091_Treat	GSM1709113_Treat	GSM1709095_Treat	GSM1709116_Treat	GSM1709089_Treat	GSM1709069_Treat	GSM1709125_Treat	GSM1709111_Treat	GSM1709112_Treat	GSM1709102_Treat	GSM1709126_Treat	GSM1709121_Treat	GSM1709081_Treat	GSM1709109_Treat	GSM1709083_Treat	GSM1709079_Treat	GSM1709070_Treat	GSM1709117_Treat	GSM1709086_Treat	GSM1709092_Treat	GSM1709100_Treat	GSM1709087_Treat	GSM1709119_Treat	GSM1709118_Treat	GSM1709103_Treat	GSM1709075_Treat	GSM1709067_Treat	GSM1709110_Treat	GSM1709094_Treat	GSM1709073_Treat	GSM1709106_Treat	GSM1709082_Treat	GSM1709066_Treat	GSM1709071_Treat	GSM1709115_Treat	GSM1709104_Treat	GSM1709107_Treat	GSM1709078_Treat	GSM1709097_Treat	GSM1709101_Treat	GSM1709098_Treat	GSM1709074_Treat	GSM1709099_Treat
IDO1	10.26	10.5	9.84	9.58	8.11	9.65	12.24	13.28	8.32	10.2	8.66	13.26	11.29	9.46	11.51	9.99	12.62	11.38	11.54	12.76	8.66	8.37	13.88	12.5	7.04	7.71	8.37	7.71	9.51	12.54	8.97	9.81	8.37	9.62	11.52	10.56	9.18	13.04	7.37	12.01	10.94	8.16	11.04	10.54	10.3	7.42	5.15	11.64	8.78
LAG3	11.67	10.92	9.07	10.54	8.54	9.49	10.28	8.99	9.39	10.87	7.51	12.51	9.94	9.15	9.86	8.89	11.91	10.22	11.82	9.7	11.61	9.41	11.55	10.64	8.11	7.78	5.59	9.78	9.81	11.2	5.65	9.8	8.35	9.64	11.65	10.74	9.79	10.38	5.78	11.62	8.13	10.94	11.42	10.11	10.03	10.45	9.44	11.59	9.77
CTLA4	9.93	11.19	11.68	12.08	10.1	9.89	9.9	10.77	10.62	11.21	11.14	10.59	12.78	9.84	11.73	11.2	11.13	11.65	12.63	10	10.35	10.03	10.06	11.15	8.74	7.96	9.29	11.15	10.25	9.8	9.45	9.76	10.09	9.68	10.62	9.9	10.96	11.34	9.42	8.66	9.47	7.67	11.19	8.32	11.03	9.37	7.98	10.94	8.93
ICOS	10.01	11.8	10.17	11.66	9.54	11.14	10.36	9.72	10.06	9.53	10.03	10.07	12.58	10.23	11.03	10.01	11.26	11.81	12.45	10.69	11.51	10.84	10.26	11.42	10.13	7.24	6.9	10.63	9.23	10.15	9.81	8.56	10.59	8.56	11.35	11.72	11.34	10.24	9.24	10.59	8.04	9.17	11.51	9.72	11.13	8.64	9.35	11.08	10.1
CD80	8.1	9.55	8.82	7.87	7.13	8.9	9.47	8.99	9.9	7.93	8.63	9.87	8.64	8.5	7.73	7.54	9.48	9.45	9.79	9.47	7.41	8.17	8.51	9.5	7.29	7.17	6.93	7.43	7.12	9.45	9.32	7.76	8.54	9.62	7.89	9.29	9.14	9.8	6.41	8.14	6.77	6.11	9.83	8.2	8.08	7.07	8.42	9.17	9.05
PDCD1LG2	8.66	9.8	8.53	10.43	9.4	10	7.58	9.05	9.69	9.76	7.8	10.49	8.79	8.15	8.93	8.54	10.2	9.76	9.83	11.08	9.44	8.55	10.11	9.8	7.72	5.51	4.23	9.04	5.52	10.33	4.97	7.97	8.5	7.3	10.33	10.6	9.4	10	8.1	9.8	5.14	8.79	9.51	9.62	6.34	7.89	9.34	9.31	10.73
TIGIT	7.475	8.265	8.005	8.435	7.645	8.6	8.765	8.275	8.595	7.445	8.37	9.395	8.575	8.015	7.73	8.145	8.885	8.735	8.92	9.505	7.875	7.895	8.43	8.61	8.13	7.79	8.3	8.345	8.32	8.235	7.385	7.595	8.095	7.555	8.64	8.02	8.075	8.35	8.055	8.42	8.9	7.87	7.595	7.255	8.02	7.125	7.05	8.195	7.025
ICOSLG	12.22	13.22	13.44	13.19	13.04	14.01	13.03	13.57	13.89	13.85	13.23	13.91	13.27	13.13	13.59	13.28	13.66	13.9	13.72	11.65	12.92	13.45	13.63	12.92	13.67	13.87	13.64	13.27	14.37	14.56	13.71	14.34	13.53	13.08	13.73	14.13	13.72	13.7	13.05	13.72	14.53	14.02	13.49	13.44	13.83	11.58	11.55	14.18	14.31
KIR3DL1	6.77	5.76	5.69	5.94	5.47	5.64	7.93	5.91	5.82	5.99	5.94	8.5	6.95	6.23	5.77	6.55	7.8	7.71	5.84	6.85	5.83	5.93	6.49	6.04	6.53	5.64	6.05	5.8	9.61	9.01	6.26	5.97	6.2	6.24	9.33	5.81	5.76	5.85	8.23	8.1	10.91	6.87	5.86	5.62	4.73	5.76	5.96	6.74	5.98
CD86	10.58	10.69	11.2	12.48	11.17	12.67	12.28	12.14	12.44	11.74	11.13	11.57	11.39	10.08	10.65	10.43	12.3	12.5	11.64	12.22	10.91	11.09	11.72	12.11	11.33	7.98	10.72	9.75	11.83	12.22	9.74	9.73	8.14	9.74	12.2	12.4	11.44	12.52	10.57	11.04	11.07	11.31	10.72	10.8	10.16	9.45	10.57	11.15	11.94
PDCD1	5.38	5.91	5.04	8.47	5.41	5.41	8.01	5.08	4.8	5.2	5.09	7.79	6.89	6.02	6.77	5.99	7.92	9.31	7.01	5.07	5.06	5.08	5.27	5.26	4.98	7.41	4.94	6.19	5.13	6.29	5.22	5.38	4.44	8.66	5.09	4.67	7.57	7.52	5.01	4.59	5.23	9.33	4.68	4.61	4.73	5.23	5.26	7.34	4.76
LAIR1	11.11	11.03	11.4	12.21	11.86	12.495	12.035	12.23	12.65	12.06	11.51	11.91	11.85	11.76	11.7	11.13	12.17	12.23	11.81	12.15	10.835	11.07	11.035	11.595	11.725	11.12	11.965	10.89	11.97	11.695	11.075	11.065	11.175	10.88	11.48	11.655	11.475	12.455	12.075	11.455	13.045	11.53	11.41	11.165	10.56	11.435	11.085	11.275	11.375
IDO2	6.08	8.005	7.91	7.8	6.93	8.25	7.465	5.81	7.09	8.095	7.49	7.855	7.99	8.26	8.125	7.77	7.725	8.31	8.63	7.275	6.795	6.35	8.37	8.075	6.02	6.65	6.77	7.03	6.575	7.72	7.215	6.795	6.545	7.13	7.48	8.005	8.43	8.435	7.32	7.685	8.58	7.895	7.15	7.04	7.76	6.41	5.835	9.4	7.525
CD276	12.41	12.16	12.39	12.45	12.21	13.24	12.38	13.18	13.26	11.65	11.42	12.38	11.48	13.19	12.01	12.14	11.83	12.66	11.11	13.07	12.21	12.53	13.19	12.81	11.48	12.3	12.47	13	12.71	13.31	12.2	12.57	11.91	13.02	13.11	13.38	13.47	13.17	12.09	13	13.1	12.85	12.68	13.58	12.13	12.67	13.01	12.56	13.53
CD40	11.405	12.895	12.955	12.54	12.33	11.625	12.03	12.59	11.07	12.76	12.66	13.075	12.165	12.9	12.245	11.23	12.785	12.2	12.8	12.705	12.69	11.315	12.475	12.49	12.435	12.475	12.915	12.42	12.475	12.015	12.345	11.77	11.705	10.055	12.635	12.97	12.935	13.005	11.79	12.77	12.07	12.425	12.53	12.09	11.715	12.275	11.915	12.605	12.23
CD244	7	12.7	8.75	6.24	10.68	10.86	9.37	9.33	9.09	9.75	8.99	11.51	9.72	8.79	9.31	9.57	10.2	8.35	10.02	8.36	8.44	8.2	10.47	10	8.74	9.5	7.85	10.08	6.71	10.44	8.89	8.95	8.52	8.67	11.5	9.79	10.73	11.46	7.94	10.01	11.7	10.75	7.97	7.92	8.65	7.52	11.01	9.96	8.82
CD274	6.75	9.58	8.95	10.02	8.18	9.45	9.39	10.31	7.05	8.32	7.8	9.3	9.17	9.1	8.1	7.87	10.1	9.9	9.36	9.36	9.25	8.32	9.81	9.67	8.45	9.09	9.09	8.61	9.4	9.31	9.3	9.23	8.77	9.47	8.61	9.68	8.95	9.98	4.99	10.11	11.41	5.59	9.8	9.33	8.62	8.31	8.35	9.99	9.72
HAVCR2	11.88	12.5	12.41	13.35	10.99	12.73	12.47	13.32	13.48	12.68	11.48	13.05	12.82	11.35	12.7	11.66	12.87	13.71	12.87	12.66	12.65	12.09	12.65	13.19	12.83	10.37	12.21	11.49	10.74	13.15	10.86	11.73	10.46	11.29	13.2	12.66	11.77	13.73	11.8	12.18	13.26	12.56	12.94	11.44	11.32	10.62	11.64	11.64	12.26
BTLA	7.565	8.89	8.375	8.855	8.52	9.265	8.795	8.46	8.595	8.415	8.325	9.71	9.715	8.01	8.95	7.94	9.55	8.87	10.37	8.45	7.8	7.355	8.06	8.215	8.65	6.295	6.41	9.07	6.69	8.1	7.83	7.245	6.675	7.15	7.505	9.055	8.525	7.635	9.04	8.405	10.635	8.64	8.405	6.54	8.265	7.425	6.08	9.93	7.675
LGALS9	11.235	13.72	12.515	12.515	12.655	13.41	12.895	13.705	13.67	12.915	12.57	14.21	11.945	14.35	13.43	12.66	13.47	12.925	13.245	13.59	11.92	11.915	13.505	13.47	11.19	12.77	12.165	13.625	11.66	13.945	13.78	12.8	12.31	11.435	12.735	13.665	12.89	13.31	12.03	13.655	12.835	12.77	13.365	13.305	12.71	11.605	11.895	13.785	12.455
TMIGD2	6.45	8.38	5.37	8.13	5.92	8.44	7.29	8.54	5	5.63	5.56	7.51	5.66	7.09	7.27	6.53	8.26	6.64	6.33	5.14	5.61	7.65	6.64	5.92	6.59	5.47	5.67	6.94	6.09	7.51	5.7	6.32	5.2	5.38	5.67	6.98	6.99	5.3	5.52	6.77	5.22	5.2	6.28	7.86	7.16	6.53	5.93	9.02	7.44
CD40LG	6.63	9.9	7.17	9.82	7.47	9.09	8.47	6.41	6.56	9.01	8.38	7.15	10.19	6.79	6.21	6.92	7.21	7.1	8.93	8.22	8.45	7.84	5.25	5.47	5.1	7.05	5.28	7.96	6.09	7.27	4.96	5.58	5.03	5.82	9.88	8.51	5.82	5.3	5.65	5.43	5.57	7.26	7.3	5.25	9.16	5.75	5.19	8.18	5.09
ADORA2A	9.35	9.21	9.63	7.43	10.73	10.89	10.75	10.2	6.48	10.06	9.32	11.28	10.8	9.5	8.98	9.17	10.38	10.48	11.28	10.43	8.07	8.68	11.19	9.98	9.56	9.06	9.9	9.2	9.88	10.39	8.8	8.69	8.08	10.17	11.34	11.84	10.53	11.17	10.72	10.24	12.08	12.99	8.79	10.5	9.83	8.02	9.29	11.3	10.61
VTCN1	4.23	13.81	13.94	11.92	8.55	10.83	11.91	12.71	10.4	10.78	11.67	11.06	13.51	9.12	11.9	13.63	10.61	11.22	12.67	12.74	12.58	9.01	12.34	12.66	12.45	9.35	13.85	12.63	9.19	9.88	10.41	13.65	13.08	12.69	10.45	5.16	4.97	12.69	8.29	12.48	11.16	10.82	11.73	9.29	13.81	8.63	13.93	9.8	10.91
CD200R1	8.065	9.815	8.33	11.555	8.955	12.43	8.965	8.525	9.895	10.32	10.2	9.77	10.54	9.87	9.02	7.84	11.14	10.11	8.905	8.925	10.555	10.21	10.29	9.025	9.69	8.635	8.19	9.845	10.135	9.555	9.85	8.015	7.805	7.865	9.99	10.92	10.515	11.33	10.3	9.075	10.21	9.79	10.23	9.88	9.805	8.465	8.525	11.685	11.005
CD200	11.23	11.16	11.625	12.825	11.69	11.96	11.99	11.635	11.745	12.64	12.395	11.495	11.84	10.56	11.485	9.875	11.205	12.045	11.145	11.145	12.41	12.51	9.645	10.595	11.275	10.68	10.82	10.475	12.53	10.065	11.665	9.55	10.225	9.94	11.34	10.815	10.545	11.03	12.675	9.59	12.625	11.25	10.72	10.385	10.025	11.175	9.99	10.83	10.34
NRP1	13.62	13.19	13.225	13.705	13.435	13.66	13.575	13.4	13.99	13.97	14.01	13.14	13.085	13.095	13.75	12.785	13.365	13.92	13.795	13.65	13.745	13.615	13.685	13.625	14.545	12.695	13.5	13.06	13.535	13.415	12.895	12.755	12.585	12.375	14.155	14.265	13.6	13.79	13.395	13.13	14.175	13.4	14.035	13.525	13.27	13.515	13.21	13.225	14.225
CEACAM1	10.62	12.8	12.29	12.9	11.85	12.58	13.48	12.24	12.68	12.4	11.32	10.23	12.32	11.98	12.41	11.69	11.72	13.18	11.12	11.51	13.56	10.4	11.28	11.16	13.59	12.31	11.34	13.44	12.42	10.28	12.71	11.11	12.26	12.81	11.51	11.74	11.49	12.34	11.11	10.4	12.78	11.53	11.98	10.77	11.53	12.31	10.37	12.42	11.82
SETD7	10.9	11.47	11.06	10.7	10.56	10.25	10.2	10.73	12.1	11.38	10.95	10.52	10.31	10.45	10.67	10.56	11.8	11.03	10.87	11.16	11.44	11.76	10.68	11.56	11.26	11.56	11.54	10.49	11.41	11.19	11.62	12.24	10.98	11.11	11.66	10.36	10.53	10.97	11.62	11.62	11.78	10.89	11.28	10.35	9.89	10.84	11.7	11.11	11.58
[truncated: 12 more columns]
